# Supplementary material for: Copper and zinc content in wild game shot with lead or non-lead ammunition – implications for consumer health protection
Source: PLoS One. 2017 Sep 21;12(9):e0184946. doi: 10.1371/journal.pone.0184946 (PMC5608235; doi:10.1371/journal.pone.0184946)
Supplement: S1 File — This file (Zip format) contains the data file (both csv and xlsx format) on which analyses were based and a corresponding readme file. (ZIP) [file pone.0184946.s003.zip]

Archive with 3 entries (3 files):
- Data/Data.csv
- Data/Data.xlsx
- Data/Data_description.docx
