# Supplementary material for: Copper and zinc content in wild game shot with lead or non-lead ammunition – implications for consumer health protection
Source: PLoS One. 2017 Sep 21;12(9):e0184946. doi: 10.1371/journal.pone.0184946 (PMC5608235; doi:10.1371/journal.pone.0184946)
Supplement: S1 File — This file (Zip format) contains the data file (both csv and xlsx format) on which analyses were based and a corresponding readme file. (ZIP) [file pone.0184946.s003.zip › Data/Data.csv]

ID	species	haunch_cu	haunch_zn	saddle_cu	saddle_zn	wound_channel_cu	wound_channel_zn	bullet	bone_hit
031205-001019	1	1.42	22.26	1.36	28.76	1.62	24.79	0.00	0.00
031205-001022	1	1.11	26.13	1.19	19.79	1.22	21.59	0.00	0.00
031205-001023	1	1.27	19.17	1.05	31.94	1.50	32.87	0.00	1.00
031205-001026	1	1.36	26.60	1.19	42.29	1.69	27.98	1.00	0.00
031205-001027	1	1.23	19.23	1.16	31.47	1.33	25.52	0.00	0.00
031205-001028	1	1.32	15.72	1.16	30.00	1.48	29.34	0.00	1.00
031206-001186	1	1.30	27.85	1.10	34.48	1.58	16.25	1.00	1.00
031206-001283	1	1.34	25.93	1.28	30.48	1.48	20.36	1.00	1.00
031206-001285	1	1.55	33.33	1.29	38.56	1.52	31.41	1.00	1.00
031206-001289	1	1.31	31.33	1.03	31.41	1.06	20.95	1.00	1.00
031206-001290	1	1.40	33.11	1.13	31.11	1.40	35.10	1.00	1.00
031206-001292	1	1.54	40.95	1.44	37.02	1.49	33.80	1.00	1.00
031207-000553	1	1.29	33.51	1.29	37.37	1.51	28.35	0.00	1.00
031207-000554	1	1.29	36.43	1.17	30.12	1.32	30.56	1.00	1.00
031207-000888	1	1.18	23.89	1.06	35.25	1.00	28.28	1.00	1.00
031207-000889	1	1.50	23.80	1.09	38.02	1.12	21.28	1.00	1.00
031207-000891	1	1.49	33.48	1.06	45.04	1.37	20.08	1.00	0.00
031207-000892	1	1.23	28.89	1.18	39.47	1.09	23.60	0.00	1.00
031207-000893	1	1.01	26.00	1.46	24.62	1.17	30.06	1.00	1.00
031207-000894	1	1.27	28.95	1.10	43.74	1.14	33.15	1.00	0.00
031207-000895	1	1.62	26.69	1.28	38.14	1.31	16.86	1.00	1.00
031207-000896	1	1.42	32.60	1.12	45.08	1.02	45.96	1.00	1.00
031207-000897	1	1.30	28.61	1.06	37.38	1.12	28.69	0.00	1.00
031207-000898	1	1.33	30.82	1.24	38.58	1.16	34.59	0.00	1.00
031207-000899	1	1.42	34.11	1.03	45.09	1.31	22.31	1.00	1.00
031207-000900	1	1.38	28.35	1.48	44.84	1.26	31.52	1.00	1.00
031207-000901	1	1.75	32.89	1.11	49.93	1.16	42.75	0.00	1.00
031207-000902	1	1.60	29.08	1.11	40.94	1.17	42.48	1.00	1.00
031207-000903	1	1.75	31.65	1.30	38.89	1.31	28.62	1.00	1.00
031207-000904	1	1.66	32.38	1.27	40.82	1.34	23.95	0.00	1.00
031207-000905	1	1.70	33.84	1.23	43.91	1.30	40.54	1.00	1.00
031207-000906	1	1.56	29.98	1.43	41.40	1.34	31.61	1.00	1.00
031207-000907	1	1.19	32.33	1.15	55.83	0.96	31.91	0.00	1.00
031207-000908	1	1.38	38.07	1.20	49.18	1.27	48.66	1.00	1.00
031207-000909	1	1.81	37.24	1.44	44.80	1.43	23.42	0.00	0.00
031207-000910	1	1.10	21.58	1.23	34.00	1.12	26.36	0.00	1.00
031207-000911	1	1.58	31.04	1.26	40.48	1.22	36.41	1.00	1.00
031207-000912	1	1.43	24.68	1.56	30.01	1.26	23.65	0.00	1.00
031208-000315	1	1.40	30.07	1.36	36.86	1.53	23.75	1.00	1.00
031208-000316	1	1.28	36.53	1.24	30.82	1.53	26.65	1.00	1.00
031208-000540	1	2.07	14.55	2.12	11.44	1.55	23.05	1.00	1.00
031208-000542	1	1.60	12.58	2.00	12.07	1.14	27.49	1.00	0.00
031208-000543	1	1.83	12.45	1.94	9.94	1.30	24.71	1.00	1.00
031208-000544	1	1.95	13.04	2.07	12.37	1.52	27.80	1.00	0.00
031208-000546	1	1.92	14.72	2.27	12.15	1.52	18.96	1.00	1.00
031208-000547	1	2.12	12.10	2.07	11.05	1.35	20.50	1.00	1.00
031208-000548	1	2.11	11.24	2.14	9.46	1.42	18.92	1.00	0.00
031208-000549	1	1.95	10.46	1.87	9.51	1.13	28.65	1.00	1.00
031208-000550	1	1.82	10.95	1.96	10.50	1.69	37.51	1.00	0.00
031208-000551	1	1.75	11.87	2.02	9.97	1.15	38.31	1.00	1.00
031208-000552	1	2.36	14.06	2.69	16.38	1.40	28.60	1.00	1.00
031208-000553	1	1.16	16.68	1.25	41.48	1.15	27.89	0.00	1.00
031208-000554	1	1.49	20.51	2.46	12.35	1.51	30.34	0.00	1.00
031208-000555	1	1.73	16.64	2.06	12.70	1.62	24.09	1.00	0.00
031208-000557	1	2.66	12.84	2.28	12.03	1.20	26.83	1.00	1.00
031208-000558	1	1.90	11.35	1.49	41.22	1.35	31.83	1.00	1.00
031208-000562	1	1.87	14.37	2.07	12.96	1.47	19.71	1.00	1.00
031208-000564	1	1.23	19.62	1.85	12.16	1.29	27.19	1.00	1.00
031208-000565	1	0.98	18.44	1.89	11.41	1.33	36.60	1.00	1.00
031208-000566	1	1.33	27.38	1.74	19.91	1.22	26.36	1.00	1.00
031208-000567	1	1.78	20.09	2.07	12.29	1.17	39.77	1.00	1.00
031208-000568	1	1.63	11.98	2.14	9.92	1.31	29.76	1.00	0.00
031208-000569	1	1.72	11.62	1.88	11.06	1.38	19.93	1.00	0.00
031208-000570	1	1.83	20.39	1.57	44.00	1.11	39.28	1.00	1.00
031208-000571	1	1.38	28.71	1.45	34.96	1.08	49.36	1.00	1.00
031208-000572	1	1.84	14.15	1.76	20.75	1.34	17.36	1.00	1.00
031208-000573	1	1.79	14.18	1.73	11.47	1.29	18.67	1.00	1.00
031208-000575	1	1.96	12.39	1.84	11.72	1.19	17.46	1.00	1.00
031208-000577	1	1.28	10.94	1.97	19.90	1.19	16.04	1.00	1.00
031208-000578	1	1.99	12.31	2.18	11.42	0.91	47.08	1.00	1.00
031208-000579	1	1.29	29.97	1.79	11.54	1.43	12.95	1.00	1.00
031208-000580	1	1.94	10.90	1.98	10.54	1.47	42.82	1.00	1.00
031208-000581	1	0.72	14.67	0.80	22.61	0.57	10.78	1.00	0.00
031208-000583	1	1.40	12.35	1.57	10.94	1.17	43.91	1.00	1.00
031208-000584	1	1.67	15.55	2.18	12.18	1.54	40.33	1.00	1.00
031208-000585	1	1.70	17.59	1.89	13.86	1.17	36.97	1.00	0.00
031208-000586	1	1.65	15.34	1.89	13.21	1.48	22.40	1.00	0.00
031208-000587	1	1.93	13.32	1.93	10.75	1.37	19.94	1.00	1.00
031208-000588	1	1.64	14.67	0.63	5.81	1.07	35.65	1.00	0.00
031208-000589	1	1.56	12.90	1.76	10.62	1.25	18.93	1.00	1.00
031208-000591	1	1.52	22.73	1.52	10.21	1.31	20.53	1.00	1.00
031208-000593	1	1.31	34.99	1.82	13.64	1.08	44.00	0.00	1.00
031208-000595	1	1.57	34.17	1.94	13.26	1.30	28.29	0.00	0.00
031208-000596	1	1.32	30.43	1.95	11.83	1.25	23.15	0.00	0.00
031208-000598	1	1.44	12.34	1.91	10.41	1.33	21.57	1.00	1.00
031208-000599	1	1.79	14.05	1.91	12.62	1.27	22.07	1.00	0.00
031208-000600	1	1.72	13.61	1.88	11.36	1.48	23.42	0.00	1.00
031208-000606	1	1.41	34.05	1.86	11.74	1.49	18.67	1.00	1.00
031208-000607	1	2.02	13.04	1.65	12.78	1.41	18.14	1.00	1.00
031208-000610	1	1.77	15.79	2.17	12.00	1.48	44.65	1.00	1.00
031208-000612	1	1.64	14.19	2.00	9.38	1.38	28.14	1.00	1.00
031208-000615	1	1.50	15.71	1.63	10.97	1.20	28.61	0.00	0.00
031208-000616	1	1.42	18.07	2.03	12.72	1.46	38.28	0.00	1.00
031208-000617	1	1.43	20.23	2.04	12.36	1.34	30.15	1.00	1.00
031208-000620	1	2.25	14.39	2.29	13.17	1.66	44.24	0.00	1.00
031208-000621	1	2.30	14.02	2.30	11.68	1.42	53.62	0.00	1.00
031208-000622	1	1.85	12.72	2.02	11.27	1.38	44.50	1.00	1.00
031208-000625	1	1.84	13.11	1.83	10.59	1.52	20.13	1.00	0.00
031208-000643	1	1.45	28.45	1.53	38.67	1.26	21.44	1.00	0.00
031208-000645	1	1.51	31.64	1.93	38.89	1.49	25.07	0.00	1.00
031208-000646	1	1.62	30.91	1.44	40.69	1.53	16.61	0.00	0.00
031208-000647	1	1.30	30.04	1.37	36.48	1.40	19.33	1.00	1.00
031208-000649	1	1.36	31.25	1.37	36.42	1.20	31.58	0.00	0.00
031208-000650	1	1.51	33.03	1.49	40.54	1.36	37.03	1.00	1.00
031208-000651	1	1.31	36.58	1.88	21.47	2.75	39.57	1.00	1.00
031208-000652	1	1.49	35.51	1.31	50.09	1.22	32.14	1.00	1.00
031208-000654	1	1.22	34.44	1.21	36.71	1.24	33.14	1.00	1.00
031208-000656	1	1.36	38.27	1.41	41.63	1.29	31.66	1.00	1.00
031208-000657	1	1.25	34.87	1.38	30.99	1.14	25.52	1.00	1.00
031208-000658	1	1.41	32.62	1.26	41.27	1.28	31.16	0.00	1.00
031208-000659	1	1.35	34.36	1.30	46.69	1.33	34.70	1.00	1.00
031208-000660	1	1.55	34.91	1.40	46.73	1.18	27.76	1.00	1.00
031208-000661	1	1.39	39.46	1.55	25.78	1.17	32.73	1.00	1.00
031208-000662	1	1.42	35.49	1.39	40.34	1.30	23.00	1.00	0.00
031208-000663	1	1.37	29.49	1.48	31.49	1.29	21.62	0.00	0.00
031208-000664	1	1.33	33.36	1.47	41.11	1.20	22.08	0.00	1.00
031208-000665	1	1.50	35.73	1.85	39.84	1.37	29.64	0.00	0.00
031208-000666	1	1.19	36.86	1.32	38.48	1.09	36.25	0.00	0.00
031208-000667	1	1.32	34.79	1.51	25.09	1.70	13.83	1.00	1.00
031208-000673	1	1.30	37.68	1.38	37.45	1.23	24.17	1.00	0.00
031208-000674	1	0.98	38.29	0.97	45.54	0.87	56.75	1.00	1.00
031208-000675	1	1.16	39.96	1.50	45.10	1.15	23.70	1.00	1.00
031208-000676	1	1.27	27.53	1.28	35.85	1.21	27.67	1.00	1.00
031208-000677	1	1.21	34.46	1.20	41.40	1.05	16.97	0.00	0.00
031208-000679	1	1.39	33.09	1.39	29.03	1.60	18.16	1.00	1.00
031208-000680	1	1.31	33.79	1.85	18.01	1.16	35.84	1.00	1.00
031208-000682	1	1.33	31.90	1.43	36.61	1.27	27.05	1.00	1.00
031208-000683	1	1.34	31.33	1.44	41.05	1.42	27.26	1.00	1.00
031208-000684	1	1.24	30.28	1.43	35.32	1.22	21.10	1.00	1.00
031208-000686	1	1.43	30.77	1.52	38.38	1.37	26.11	1.00	1.00
031208-000687	1	1.13	31.92	1.14	39.71	0.81	26.77	1.00	1.00
031208-000688	1	1.15	32.99	1.82	15.56	1.04	24.12	1.00	1.00
031208-000691	1	1.06	28.13	1.18	33.96	1.02	35.18	1.00	1.00
031208-000692	1	1.12	29.63	1.29	31.88	1.07	22.19	1.00	1.00
031208-000694	1	1.22	33.63	1.32	39.07	1.02	29.08	0.00	1.00
031208-000695	1	1.44	30.85	1.52	33.44	1.46	16.30	1.00	1.00
031208-000696	1	1.26	31.96	1.79	33.74	1.12	17.96	1.00	1.00
031208-000697	1	1.41	38.47	1.50	40.29	1.21	18.82	1.00	1.00
031208-000698	1	1.44	30.36	1.49	36.76	1.15	29.94	1.00	0.00
031208-000701	1	1.42	35.82	1.77	33.27	1.24	24.07	1.00	1.00
031208-000702	1	1.50	36.32	1.46	32.82	1.43	28.12	1.00	0.00
031208-000707	1	1.27	33.11	1.67	31.32	1.37	42.89	1.00	1.00
031208-000708	1	1.41	34.62	1.46	35.70	1.17	30.92	1.00	1.00
031208-000709	1	1.69	30.15	1.44	38.87	1.18	37.42	1.00	1.00
031208-000710	1	1.49	34.40	1.52	41.06	1.31	32.14	1.00	1.00
031208-000712	1	1.59	33.14	1.21	42.01	1.39	29.28	1.00	1.00
031208-000713	1	1.46	34.39	1.34	38.64	1.13	23.68	1.00	1.00
031208-000714	1	1.17	32.88	1.14	33.88	1.05	18.62	1.00	1.00
031208-000715	1	1.35	34.39	1.42	39.47	1.09	48.37	1.00	1.00
031208-000716	1	1.39	40.78	1.28	48.23	1.16	32.75	1.00	1.00
031209-000175	1	0.89	34.66	1.00	38.20	1.04	21.63	1.00	1.00
031210-000137	1	1.29	32.28	1.39	36.38	1.31	28.62	1.00	1.00
031210-000138	1	1.30	32.84	1.45	30.86	1.34	27.52	1.00	1.00
031211-000024	1	1.38	29.79	1.19	18.43	1.16	22.95	1.00	0.00
031211-000484	1	1.02	32.02	1.03	32.11	1.20	15.87	1.00	1.00
031211-000485	1	1.49	29.08	1.39	33.23	1.46	22.58	1.00	1.00
031211-000486	1	1.55	32.47	1.62	38.02	1.46	27.04	1.00	1.00
031212-000237	1	1.36	33.21	1.57	37.04	1.53	21.08	1.00	1.00
031301-000079	1	1.46	32.27	1.48	37.20	1.44	35.54	1.00	1.00
031301-000080	1	1.45	37.53	2.21	11.80	1.53	35.20	1.00	1.00
031301-000081	1	1.41	31.09	2.04	11.34	1.28	32.99	1.00	1.00
031301-000084	1	1.39	27.31	1.97	27.20	1.22	41.20	1.00	1.00
031301-000085	1	1.34	37.17	1.56	37.26	1.49	27.13	1.00	1.00
031301-000086	1	1.10	19.77	1.10	34.33	1.16	36.92	1.00	1.00
031301-000087	1	1.54	22.86	1.38	36.25	1.30	37.05	1.00	1.00
031301-000134	1	1.64	35.38	1.35	33.90	1.78	20.42	1.00	1.00
031301-000135	1	1.93	34.10	2.07	29.98	1.71	34.31	0.00	1.00
031301-000279	1	1.68	35.66	1.30	38.85	1.56	24.45	1.00	0.00
031301-000280	1	1.75	38.68	1.31	43.62	1.36	23.60	1.00	0.00
031302-000315	1	2.05	31.79	1.77	47.28	1.41	25.73	1.00	0.00
031302-000316	1	1.97	30.04	1.92	31.84	2.32	39.79	1.00	1.00
031302-000317	1	1.97	35.76	1.64	31.54	1.58	25.51	1.00	1.00
031302-001077	1	1.80	41.50	2.43	27.56	1.97	28.98	1.00	1.00
031302-001078	1	1.75	38.76	2.48	24.59	1.88	38.14	1.00	1.00
031302-001079	1	1.46	37.38	2.48	17.28	1.74	26.45	1.00	1.00
031304-000040	1	1.95	31.33	1.56	50.32	1.47	54.94	0.00	1.00
031304-000042	1	1.88	34.21	1.48	31.52	2.52	21.77	1.00	1.00
031304-000043	1	1.45	25.92	1.66	33.79	1.59	34.82	0.00	1.00
031304-000044	1	1.52	24.91	1.61	30.40	1.25	35.92	0.00	1.00
031304-000046	1	1.52	32.12	1.42	36.39	1.80	49.87	0.00	1.00
031304-000049	1	1.72	30.96	1.26	31.52	1.38	34.93	0.00	1.00
031304-000050	1	1.74	32.14	1.45	33.05	2.10	29.06	0.00	1.00
031304-000051	1	1.93	32.12	1.49	36.39	1.79	49.87	0.00	1.00
031304-000052	1	1.14	47.71	1.26	31.29	1.49	30.29	0.00	1.00
031304-000053	1	1.62	47.97	1.40	51.15	1.89	37.84	0.00	1.00
031304-000054	1	1.38	46.60	0.94	28.92	1.55	32.89	0.00	1.00
031304-000055	1	1.04	50.43	0.92	53.25	1.38	39.98	0.00	1.00
031304-000056	1	1.58	35.38	1.09	43.02	1.59	34.88	0.00	1.00
031305-000386	1	1.66	27.12	1.76	42.45	1.57	29.77	1.00	1.00
031305-000387	1	1.76	40.81	1.62	48.93	1.49	44.78	0.00	1.00
031306-000022	1	1.17	36.67	1.16	37.36	1.04	23.56	1.00	1.00
031306-000023	1	1.50	36.75	1.62	42.73	1.16	27.51	1.00	1.00
031306-000024	1	1.26	37.98	1.56	30.05	1.06	17.45	1.00	1.00
031306-000221	1	1.90	35.52	2.04	40.71	1.80	42.82	1.00	1.00
031306-000222	1	2.08	35.17	2.22	42.30	1.96	39.46	1.00	1.00
031306-000223	1	2.37	39.30	2.66	47.17	2.05	45.00	1.00	0.00
031307-000020	1	2.11	45.59	1.84	38.20	2.19	37.25	1.00	0.00
031307-000021	1	1.93	43.53	2.20	40.54	2.09	21.97	0.00	1.00
031308-000190	1	1.58	27.48	1.40	33.79	2.00	26.86	0.00	0.00
031308-000191	1	1.61	46.27	1.37	36.57	1.84	26.00	1.00	1.00
031309-000144	1	1.80	33.18	1.50	45.09	1.85	34.68	0.00	1.00
031309-000145	1	1.67	56.43	1.82	41.31	1.61	60.03	1.00	0.00
031309-000146	1	1.28	51.38	1.59	36.82	1.13	45.97	1.00	1.00
031309-000572	1	0.97	16.55	1.98	14.08	0.95	40.79	0.00	1.00
031309-000573	1	1.05	15.04	1.12	50.17	0.82	46.12	1.00	0.00
031309-000574	1	0.77	29.45	1.78	15.16	1.03	36.03	1.00	1.00
031309-000575	1	1.41	28.17	1.95	15.29	1.01	40.58	1.00	0.00
031309-000576	1	1.18	20.69	1.73	39.06	1.04	35.57	1.00	1.00
031309-000577	1	1.93	20.78	1.51	42.07	0.99	40.36	1.00	1.00
031309-000578	1	1.00	14.63	1.58	32.92	1.03	37.09	1.00	0.00
031309-000579	1	0.97	27.55	2.39	16.49	1.03	34.23	0.00	0.00
031309-000580	1	1.20	14.57	2.35	14.48	1.11	46.09	0.00	0.00
031309-000581	1	0.95	25.12	2.91	14.31	1.09	39.94	0.00	1.00
031309-000582	1	1.92	21.67	1.32	50.09	1.27	30.96	0.00	1.00
031309-000583	1	1.04	18.22	1.55	29.33	1.04	36.03	0.00	1.00
031309-000584	1	1.00	18.56	2.05	14.83	0.97	39.45	0.00	0.00
031309-000590	1	1.04	32.86	2.01	15.39	1.62	34.14	0.00	0.00
031309-000910	1	0.94	30.33	1.53	10.95	0.80	32.35	1.00	1.00
031309-000911	1	1.00	25.52	0.97	42.73	0.95	42.87	1.00	1.00
031309-000912	1	1.10	35.09	1.10	47.38	2.61	40.25	1.00	1.00
031311-000449	1	1.81	36.57	2.38	17.81	1.47	35.14	0.00	1.00
031311-000450	1	1.45	33.33	2.19	21.47	1.65	39.56	0.00	1.00
031311-000451	1	1.35	29.80	1.86	15.26	1.06	35.81	0.00	1.00
031311-000452	1	1.47	30.50	1.92	16.70	1.35	19.18	0.00	1.00
031311-000453	1	1.10	39.24	1.90	15.60	1.27	24.72	0.00	1.00
031311-000454	1	1.53	48.57	1.95	19.67	1.35	22.87	0.00	1.00
031311-000455	1	1.44	32.92	1.88	14.84	1.85	28.56	0.00	1.00
031311-000456	1	1.04	39.29	1.73	13.40	1.86	10.86	0.00	1.00
031311-000457	1	1.34	33.32	2.05	17.11	1.65	38.02	0.00	1.00
031312-000386	1	1.84	39.14	1.39	35.67	1.47	16.75	0.00	1.00
031312-000387	1	1.47	38.86	1.73	27.98	1.64	39.80	1.00	0.00
031312-000388	1	1.08	27.19	1.56	34.62	1.09	27.80	1.00	0.00
031312-000389	1	1.52	41.81	1.58	33.46	1.28	43.35	1.00	1.00
031312-000390	1	1.14	25.17	1.68	26.03	1.25	19.71	0.00	1.00
031312-000391	1	1.73	38.47	1.59	34.44	1.78	18.63	0.00	1.00
100MRI	1	1.58	42.83	2.98	35.17	0.98	27.25	1.00	1.00
101MRI	1	1.42	43.18	3.46	15.46	1.95	26.84	1.00	1.00
102MRI	1	1.41	32.67	2.46	13.44	1.17	27.54	1.00	1.00
103MRI	1	1.70	37.30	2.63	14.21	1.48	17.22	1.00	1.00
104MRI	1	1.57	46.81	2.41	13.49	1.93	19.76	1.00	1.00
105MRI	1	1.55	37.42	3.67	13.82	1.49	29.93	1.00	1.00
106MRI	1	1.81	39.78	2.47	15.17	1.88	29.81	1.00	1.00
107MRI	1	1.63	42.32	2.37	14.82	1.68	26.42	1.00	1.00
108MRI	1	1.76	41.74	3.58	13.88	1.10	24.07	1.00	1.00
109MRI	1	1.53	42.93	2.47	14.62	1.47	28.22	1.00	1.00
10MRI	1	2.06	26.41	2.89	13.27	1.42	41.32	0.00	1.00
110MRI	1	1.52	36.03	2.41	14.30	1.71	18.28	1.00	1.00
111MRI	1	1.58	43.33	3.44	12.13	1.35	25.32	1.00	1.00
112MRI	1	1.65	39.69	3.42	13.36	1.85	16.87	1.00	1.00
113MRI	1	1.30	35.42	3.50	11.92	1.45	29.62	1.00	1.00
114MRI	1	2.10	52.35	3.10	9.13	1.15	29.00	1.00	1.00
115MRI	1	1.51	44.58	2.67	16.63	1.29	13.44	1.00	1.00
116MRI	1	1.40	40.92	3.13	21.41	1.76	31.89	1.00	0.00
117MRI	1	1.62	37.68	3.15	14.25	1.63	16.39	1.00	0.00
118MRI	1	1.45	42.85	2.52	35.55	1.52	33.84	1.00	1.00
119MRI	1	1.62	42.56	3.20	11.39	2.29	20.23	1.00	1.00
11MRI	1	1.82	32.72	2.98	10.63	1.91	22.53	1.00	0.00
120MRI	1	1.59	40.12	3.41	10.22	1.55	29.55	1.00	1.00
121MRI	1	1.86	46.44	3.03	10.45	1.54	17.51	1.00	1.00
122MRI	1	1.75	37.63	1.53	42.54	1.37	16.50	1.00	1.00
123133	1	1.21	52.00	1.62	46.00	1.78	36.00	0.00	1.00
123139	1	1.81	35.00	1.28	44.00	1.60	37.00	0.00	1.00
123142	1	1.44	46.00	1.20	38.00	1.64	35.00	0.00	1.00
123145	1	1.65	37.00	1.30	38.00	1.50	31.00	0.00	1.00
123149	1	1.30	65.00	1.22	61.00	1.58	39.00	1.00	1.00
123153	1	1.06	41.00	0.97	40.00	1.31	30.00	0.00	1.00
123158	1	1.13	32.00	1.49	26.00	1.47	34.00	0.00	1.00
123161	1	1.19	39.00	1.15	36.00	1.35	26.00	0.00	1.00
123163	1	1.23	33.00	0.93	33.00	1.39	31.00	0.00	1.00
123166	1	1.34	33.00	1.04	53.00	1.40	35.00	0.00	1.00
123173	1	1.49	31.00	1.23	35.00	1.43	35.00	1.00	0.00
123177	1	1.70	32.00	1.28	44.00	1.85	36.00	0.00	1.00
123182	1	1.61	54.00	1.34	62.00	1.75	44.00	0.00	0.00
123184	1	1.76	23.00	1.39	35.00	1.43	37.00	0.00	0.00
123185	1	2.01	32.00	1.55	53.00	1.71	34.00	0.00	1.00
123187	1	1.39	33.00	1.06	33.00	1.22	25.00	0.00	1.00
123191	1	2.04	40.00	1.40	66.00	1.85	45.00	0.00	0.00
123195	1	1.36	29.00	1.64	25.00	1.52	37.00	1.00	1.00
123198	1	1.59	64.00	1.53	53.00	1.90	33.00	0.00	0.00
123204	1	1.40	48.00	1.31	47.00	1.58	43.00	1.00	1.00
123206	1	1.47	56.00	1.40	57.00	1.84	49.00	1.00	1.00
123239	1	1.41	50.00	1.39	42.00	1.59	40.00	1.00	1.00
123243	1	2.03	40.00	1.61	69.00	2.36	39.00	0.00	1.00
123249	1	1.59	50.00	1.46	48.00	1.78	45.00	1.00	0.00
123254	1	1.42	51.00	1.44	51.00	1.74	37.00	0.00	1.00
123257	1	1.60	44.00	1.46	60.00	1.57	41.00	0.00	1.00
123267	1	1.30	44.00	1.33	45.00	1.28	28.00	0.00	1.00
123270	1	1.36	48.00	1.35	49.00	1.73	35.00	0.00	1.00
123276	1	1.59	45.00	1.47	63.00	1.73	40.00	1.00	1.00
123286	1	1.28	32.00	1.41	27.00	1.36	32.00	1.00	1.00
123328	1	1.60	40.00	1.52	45.00	1.73	35.00	1.00	0.00
123332	1	1.42	48.00	1.85	34.00	1.67	44.00	1.00	0.00
123335	1	1.28	27.00	1.19	33.00	1.27	32.00	1.00	1.00
123339	1	1.80	44.00	1.35	57.00	1.78	48.00	0.00	0.00
123342	1	1.77	41.00	1.42	40.00	1.73	37.00	1.00	0.00
123349	1	1.27	33.00	1.13	40.00	1.47	24.00	0.00	1.00
123354	1	1.76	42.00	1.30	42.00	1.66	39.00	1.00	1.00
123356	1	1.45	32.00	1.13	34.00	1.45	29.00	1.00	1.00
123360	1	1.59	37.00	1.30	38.00	1.67	30.00	0.00	1.00
123374	1	1.33	52.00	1.38	43.00	1.78	34.00	1.00	1.00
123379	1	1.86	42.00	1.27	47.00	2.34	36.00	0.00	1.00
123389	1	1.61	28.00	1.46	37.00	1.56	32.00	0.00	0.00
123393	1	1.68	43.00	1.15	51.00	1.54	40.00	0.00	1.00
123MRI	1	1.73	35.60	1.54	41.84	1.44	18.11	1.00	0.00
124MRI	1	1.70	36.24	1.66	38.33	1.34	18.28	1.00	1.00
125MRI	1	1.60	35.27	1.84	33.46	1.44	17.19	0.00	1.00
126MRI	1	2.01	36.93	1.45	36.36	1.51	19.77	1.00	0.00
127MRI	1	1.86	35.64	1.27	35.11	1.91	21.73	1.00	0.00
128MRI	1	2.18	33.36	1.24	32.11	1.63	32.88	1.00	1.00
129MRI	1	2.05	31.43	1.49	38.10	1.61	17.91	1.00	1.00
12MRI	1	1.87	30.15	3.02	10.51	1.56	26.03	0.00	0.00
12PF00379	1	1.38	32.41	1.85	10.62	1.36	38.58	1.00	0.00
12PF00382	1	1.20	33.70	1.69	12.22	1.49	18.91	1.00	1.00
12PF00385	1	1.35	36.48	1.79	10.89	1.35	29.69	1.00	1.00
12PF00388	1	1.35	37.30	2.13	12.90	1.42	20.62	1.00	1.00
12PF00391	1	1.42	37.93	2.11	18.07	1.44	43.77	1.00	1.00
12PF00394	1	1.15	34.03	2.14	12.77	1.92	25.02	1.00	0.00
12PF00397	1	1.43	38.21	2.23	13.20	1.68	19.10	1.00	0.00
12PF00400	1	1.34	33.61	2.08	21.76	1.83	23.58	1.00	0.00
12PF00403	1	1.43	33.50	2.17	13.13	1.37	27.07	1.00	0.00
12PF00406	1	1.25	36.44	2.22	12.73	1.32	41.04	1.00	1.00
12PF00409	1	1.43	34.54	2.13	13.19	1.66	25.83	1.00	1.00
12PF00412	1	1.48	38.31	2.24	13.18	1.62	21.55	1.00	1.00
12PF00415	1	1.45	35.86	2.43	13.17	1.87	20.55	1.00	1.00
12PF00418	1	1.43	39.72	2.43	13.09	1.02	25.46	1.00	1.00
12PF00421	1	1.46	38.84	2.17	18.46	1.49	18.78	1.00	0.00
12PF00424	1	1.27	33.11	1.98	35.64	1.65	23.50	1.00	1.00
12PF00443	1	1.46	33.95	2.23	10.31	1.35	34.09	1.00	1.00
12PF00446	1	1.22	33.37	0.96	12.75	1.39	23.78	1.00	1.00
12PF00449	1	1.24	32.43	1.80	28.85	1.20	21.38	1.00	1.00
12PF00452	1	1.31	31.03	2.13	10.75	1.59	23.64	1.00	0.00
12PF00455	1	1.49	35.29	2.24	11.29	1.77	18.65	1.00	0.00
12PF00460	1	1.30	35.41	2.07	13.73	1.59	31.51	1.00	1.00
12PF00463	1	1.49	35.41	2.11	12.96	1.63	18.04	1.00	1.00
12PF00466	1	1.41	32.19	2.00	14.82	1.18	18.44	1.00	0.00
12PF00469	1	1.58	36.42	1.88	19.98	1.86	29.23	1.00	0.00
12PF00473	1	1.32	36.74	2.15	18.56	1.75	23.50	1.00	0.00
12PF00476	1	1.50	19.07	2.57	13.68	1.46	30.28	1.00	0.00
12PF00479	1	1.57	38.24	2.47	12.41	1.50	19.07	1.00	1.00
12PF00482	1	1.69	40.46	2.57	13.51	1.58	28.20	1.00	0.00
12PF00485	1	1.49	38.78	1.92	34.80	1.50	29.25	1.00	0.00
12PF00488	1	1.70	44.00	2.50	13.83	1.21	30.17	1.00	1.00
12PF00491	1	1.23	37.89	2.54	20.72	1.42	43.39	0.00	0.00
12PF00494	1	1.68	43.39	2.16	20.58	1.11	42.79	1.00	1.00
12PF00497	1	1.52	40.80	2.36	12.95	1.39	36.44	1.00	0.00
12PF00500	1	1.24	37.15	2.15	12.77	0.96	17.60	1.00	0.00
12PF00503	1	1.23	40.07	2.02	13.34	1.07	20.46	1.00	1.00
12PF00506	1	1.49	43.86	2.35	14.02	1.38	16.55	1.00	0.00
12PF00509	1	1.56	43.89	2.40	14.19	1.16	47.28	1.00	0.00
12PF00512	1	1.33	32.98	1.69	38.46	1.25	23.34	1.00	1.00
12PF00546	1	1.71	31.30	1.93	46.49	1.73	33.06	1.00	0.00
12PF00549	1	2.11	12.84	2.58	16.12	1.99	21.69	1.00	0.00
12PF00552	1	1.98	14.03	2.18	16.93	1.93	22.23	1.00	1.00
12PF00555	1	1.58	40.67	1.94	34.58	1.49	53.28	1.00	1.00
12PF00558	1	2.27	17.18	2.96	13.91	1.69	48.95	1.00	0.00
12PF00561	1	2.12	16.82	2.04	34.97	1.66	24.58	1.00	0.00
12PF00564	1	2.39	16.31	2.08	17.18	1.63	20.54	1.00	1.00
12PF00567	1	1.76	29.75	2.39	16.07	1.50	54.90	1.00	0.00
12PF00570	1	1.63	17.18	2.19	13.39	1.58	32.95	0.00	0.00
12PF00573	1	2.21	13.30	2.00	19.23	1.69	28.08	0.00	1.00
12PF00576	1	2.27	12.14	2.20	12.81	1.58	18.92	1.00	1.00
12PF00579	1	2.48	16.71	2.30	13.05	1.28	40.77	1.00	1.00
12PF00582	1	1.90	26.37	2.36	13.72	1.79	48.96	1.00	1.00
12PF00585	1	1.51	36.26	2.32	15.32	1.77	20.46	1.00	1.00
12PF00591	1	6.45	16.61	2.27	14.16	1.45	23.47	1.00	0.00
12PF00594	1	2.10	14.29	2.30	13.40	1.65	21.52	1.00	1.00
12PF00597	1	1.86	15.64	2.43	14.88	1.35	17.04	1.00	1.00
12PF00600	1	1.80	13.81	2.05	14.35	1.36	44.09	1.00	1.00
12PF00606	1	2.14	13.73	2.41	12.69	1.83	24.31	1.00	1.00
12PF00609	1	2.33	13.78	1.78	38.90	1.26	31.29	1.00	1.00
12PF00612	1	2.09	15.11	2.48	12.50	1.68	21.19	1.00	0.00
12PF00615	1	0.81	20.56	2.32	17.82	1.80	22.16	1.00	0.00
12RS00005	1	1.32	23.10	2.51	13.70	1.90	22.40	0.00	1.00
12RS00007	1	1.35	21.40	2.02	13.60	1.25	21.00	0.00	1.00
12RS00010	1	1.18	18.00	2.47	9.59	1.31	21.60	0.00	1.00
12RS00013	1	1.28	17.30	2.29	10.40	1.69	34.50	0.00	1.00
12RS00014	1	1.33	23.80	2.31	16.70	1.36	47.70	0.00	1.00
12RS00019	1	1.36	26.70	2.80	12.10	1.54	22.90	1.00	1.00
12RS00021	1	1.10	19.20	1.92	10.90	1.33	21.90	0.00	1.00
12RS00023	1	1.24	24.60	2.10	18.30	1.40	20.60	0.00	1.00
12RS00027	1	1.26	25.10	2.50	11.80	1.72	22.40	0.00	1.00
12RS00086	1	1.55	20.50	2.45	11.30	2.35	34.80	1.00	0.00
12RS00089	1	1.45	26.80	2.14	13.60	1.58	22.10	0.00	0.00
12RS00097	1	1.31	21.50	2.01	13.10	1.26	20.30	0.00	1.00
12RS00101	1	1.23	23.40	2.01	15.70	1.72	22.00	0.00	1.00
12RS00102	1	1.46	23.30	2.80	13.40	1.76	50.60	0.00	1.00
12RS00106	1	0.99	19.60	1.95	16.30	1.03	19.00	0.00	0.00
12RS00114	1	1.54	29.70	1.87	12.30	1.22	18.60	1.00	1.00
12RS00115	1	1.31	37.30	1.82	11.60	1.16	31.00	1.00	1.00
12RS00116	1	1.78	11.60	1.75	12.20	1.24	36.50	1.00	1.00
12RS00117	1	1.42	23.20	1.81	11.90	0.99	38.80	1.00	0.00
12RS00118	1	1.64	15.00	1.59	22.70	1.27	16.40	1.00	0.00
12RS00119	1	1.74	18.00	1.83	11.60	1.25	21.80	1.00	1.00
12RS00122	1	1.66	22.20	1.80	15.40	1.24	21.10	1.00	1.00
12RS00123	1	1.58	16.50	2.22	16.10	1.23	21.80	1.00	1.00
12RS00124	1	1.36	31.60	1.70	18.70	1.16	18.90	1.00	1.00
12RS00125	1	1.51	15.30	2.02	13.10	0.96	51.60	1.00	1.00
12RS00126	1	1.62	28.40	1.69	34.20	1.04	35.20	1.00	1.00
12RS00127	1	1.37	39.00	1.98	13.60	1.47	23.20	1.00	1.00
12RS00128	1	1.76	17.60	1.88	24.80	1.46	19.10	1.00	0.00
12RS00129	1	1.37	25.70	1.83	11.70	1.16	28.60	1.00	0.00
12RS00131	1	1.25	42.90	1.74	23.10	1.22	20.80	1.00	1.00
12RS00132	1	1.25	21.50	2.10	10.80	1.21	15.50	1.00	1.00
12RS00133	1	1.47	15.10	1.76	11.50	1.07	17.80	1.00	0.00
12RS00135	1	1.52	30.00	1.45	39.40	1.44	34.30	1.00	1.00
12RS00136	1	1.36	37.60	1.19	43.80	1.28	35.40	0.00	0.00
12RS00137	1	1.58	30.20	1.50	44.00	1.48	37.70	1.00	1.00
12RS00138	1	1.73	28.30	1.92	28.40	1.43	37.10	1.00	1.00
12RS00139	1	1.25	29.60	1.65	29.50	1.39	29.40	0.00	0.00
12RS00140	1	1.64	33.70	1.69	35.50	4.99	138.00	0.00	0.00
12RS00141	1	1.43	31.20	1.69	33.80	1.54	33.30	1.00	1.00
12RS00142	1	1.39	31.70	1.22	38.30	1.23	35.20	1.00	1.00
12RS00145	1	1.59	36.60	1.20	34.90	1.47	29.80	0.00	1.00
12RS00146	1	1.71	43.80	1.03	50.40	1.77	44.60	0.00	0.00
12RS00147	1	1.76	40.10	1.28	52.40	1.60	40.70	0.00	0.00
12RS00148	1	1.62	33.90	1.21	46.50	1.78	33.70	1.00	0.00
12RS00149	1	1.33	19.00	1.18	32.20	1.33	28.80	1.00	1.00
12RS00150	1	1.58	36.10	1.18	37.90	1.57	29.30	0.00	1.00
12RS00151	1	1.57	35.60	1.22	38.80	1.58	40.80	1.00	0.00
12RS00152	1	1.53	50.00	1.40	56.20	1.82	36.90	0.00	0.00
12RS00153	1	1.82	51.40	1.27	51.00	1.80	39.90	0.00	0.00
12RS00154	1	1.94	25.50	2.32	13.50	1.37	18.40	1.00	0.00
12RS00157	1	1.43	36.80	1.32	45.70	1.44	38.90	0.00	0.00
12RS00158	1	1.52	36.50	1.20	57.50	1.25	40.70	0.00	1.00
12RS00159	1	1.80	38.80	1.31	54.40	1.65	39.60	0.00	1.00
12RS00160	1	1.72	31.40	1.23	46.20	1.49	37.90	1.00	1.00
12RS00161	1	1.49	31.80	1.33	38.10	1.41	35.20	1.00	0.00
12RS00162	1	1.74	30.80	1.66	45.40	1.50	43.20	1.00	1.00
12RS00164	1	1.43	41.00	1.31	53.30	1.46	39.50	1.00	1.00
12RS00165	1	1.93	31.10	1.14	48.90	1.36	36.20	0.00	0.00
12RS00166	1	1.49	36.00	1.26	49.10	1.42	39.60	1.00	1.00
12RS00167	1	1.85	42.10	1.45	60.80	1.70	26.00	1.00	1.00
12RS00169	1	2.17	11.60	1.64	17.90	1.27	22.20	1.00	0.00
12RS00170	1	1.57	43.80	1.50	47.20	1.52	22.60	0.00	1.00
12RS00171	1	1.84	40.20	1.24	46.50	1.54	26.30	0.00	0.00
12RS00172	1	1.82	49.00	1.82	48.60	1.85	47.70	0.00	1.00
12RS00173	1	2.14	39.50	1.57	57.70	1.73	52.30	1.00	0.00
12RS00174	1	1.83	42.80	1.74	47.40	1.72	44.50	1.00	0.00
12RS00175	1	1.73	43.90	1.45	57.10	1.41	42.10	1.00	1.00
12RS00176	1	1.68	36.20	1.51	49.60	1.40	39.50	1.00	1.00
12RS00177	1	2.04	40.80	1.59	50.60	1.84	46.00	1.00	1.00
12RS00178	1	1.82	14.60	1.47	38.70	1.19	32.40	1.00	1.00
12RS00179	1	2.14	11.80	1.95	11.90	1.18	25.40	1.00	0.00
12RS00180	1	1.44	35.00	1.29	49.30	1.12	39.70	0.00	1.00
12RS00181	1	1.59	32.80	1.39	41.40	1.60	29.00	1.00	0.00
12RS00182	1	1.52	35.20	1.28	43.00	1.30	29.50	0.00	1.00
12RS00183	1	1.74	44.00	1.36	56.30	1.78	42.30	0.00	1.00
12RS00184	1	1.52	43.20	1.69	46.70	1.60	37.30	0.00	1.00
12RS00185	1	1.56	36.40	1.22	37.60	1.03	40.80	0.00	0.00
12RS00186	1	1.52	36.20	1.57	43.90	1.34	47.10	1.00	1.00
12RS00188	1	1.61	34.80	1.24	47.20	1.31	53.50	1.00	1.00
12RS00189	1	1.67	36.30	1.46	39.00	1.54	49.20	0.00	1.00
12RS00190	1	1.53	33.50	2.01	12.80	1.44	36.80	0.00	0.00
12RS00191	1	1.24	29.60	1.30	32.20	1.19	31.70	0.00	1.00
12RS00192	1	1.97	42.80	1.56	52.60	1.70	35.00	0.00	1.00
12RS00193	1	1.77	43.90	1.55	53.00	1.57	34.90	1.00	1.00
12RS00194	1	1.52	36.20	1.40	57.30	1.46	32.20	0.00	1.00
12RS00195	1	1.39	35.40	1.31	38.80	1.25	33.10	1.00	1.00
12RS00196	1	1.42	30.60	1.16	35.90	1.23	27.50	0.00	1.00
12RS00197	1	1.77	37.10	1.63	50.60	1.38	36.00	1.00	0.00
12RS00198	1	1.80	37.00	1.46	51.10	1.50	31.60	1.00	1.00
12RS00199	1	1.80	30.20	1.46	43.20	1.17	46.50	0.00	0.00
12RS00200	1	1.73	35.90	1.55	56.10	1.76	38.10	1.00	1.00
12RS00201	1	1.74	28.40	1.52	41.80	1.40	25.90	0.00	1.00
12RS00202	1	1.79	32.50	1.77	39.70	1.64	42.40	1.00	1.00
12RS00203	1	1.64	43.70	1.42	62.00	1.59	48.40	0.00	0.00
12RS00204	1	2.01	43.50	1.73	58.50	1.72	53.20	1.00	1.00
12RS00205	1	2.00	41.40	1.61	59.90	1.64	28.40	1.00	0.00
12RS00206	1	1.70	42.00	1.64	46.50	1.52	39.80	1.00	1.00
12RS00207	1	1.43	47.80	1.52	32.50	1.22	40.80	0.00	1.00
12RS00208	1	1.96	41.10	1.82	50.90	1.86	48.00	0.00	0.00
12RS00209	1	1.27	41.60	1.22	42.50	1.40	32.10	1.00	0.00
12RS00210	1	1.87	40.90	1.44	52.90	1.44	46.20	1.00	1.00
12RS00211	1	1.46	31.60	1.06	46.50	1.02	32.40	1.00	0.00
12RS00212	1	1.57	39.60	1.21	60.00	1.57	47.90	1.00	1.00
12RS00213	1	1.77	38.40	1.54	45.10	1.71	42.80	1.00	1.00
12RS00214	1	1.49	37.10	1.22	43.70	1.15	49.70	0.00	1.00
12RS00215	1	1.42	28.00	1.16	43.40	1.22	31.40	1.00	1.00
12RS00216	1	1.45	35.70	1.63	37.60	1.51	33.00	1.00	1.00
12RS00217	1	1.23	31.10	1.23	40.70	1.04	36.60	1.00	0.00
12RS00218	1	1.49	40.50	1.20	58.80	1.18	57.70	0.00	1.00
12RS00219	1	1.56	33.00	2.37	14.80	1.45	18.40	1.00	1.00
12RS00220	1	1.34	28.50	2.46	12.50	1.44	19.00	1.00	0.00
12RS00221	1	1.84	10.80	2.42	12.40	1.43	16.00	1.00	0.00
12RS00222	1	1.54	35.00	1.47	45.40	1.32	37.60	1.00	1.00
12RS00223	1	1.67	22.80	1.28	49.80	1.58	39.80	0.00	1.00
130MRI	1	1.70	27.28	1.55	34.92	1.40	35.14	1.00	1.00
131MRI	1	2.10	31.42	1.34	37.95	1.70	15.76	1.00	1.00
132MRI	1	2.01	32.20	1.60	43.85	2.26	29.72	1.00	1.00
133MRI	1	2.47	31.25	2.75	24.69	2.06	24.35	1.00	1.00
134MRI	1	1.87	31.48	1.40	34.84	1.56	26.63	1.00	1.00
135MRI	1	1.98	29.30	1.26	33.31	1.35	16.73	1.00	1.00
136MRI	1	1.90	38.89	1.31	43.54	1.46	47.29	1.00	1.00
137MRI	1	2.14	44.34	1.56	35.74	1.61	19.81	1.00	0.00
138MRI	1	1.97	37.78	1.46	33.63	1.54	17.72	1.00	1.00
139MRI	1	2.22	32.41	1.42	37.82	1.56	20.00	1.00	1.00
13MRI	1	1.73	33.92	2.13	10.77	1.58	21.83	1.00	1.00
13RS00004	1	1.18	38.40	1.57	13.40	0.87	40.70	0.00	1.00
13RS00005	1	1.91	16.60	1.86	21.10	1.40	35.80	0.00	1.00
13RS00006	1	1.91	20.50	1.92	14.80	1.43	37.50	0.00	1.00
13RS00007	1	1.83	11.80	1.72	31.30	1.33	40.50	0.00	1.00
13RS00008	1	1.87	13.70	1.59	35.90	1.32	25.10	0.00	1.00
13RS00009	1	1.66	17.40	1.50	45.40	1.30	37.50	1.00	1.00
13RS00020	1	1.38	12.60	0.73	12.00	0.72	29.40	0.00	0.00
13RS00029	1	2.57	25.20	1.46	16.80	1.91	11.10	0.00	1.00
13RS00034	1	1.06	14.60	2.18	13.60	8.88	34.80	0.00	1.00
13RS00049	1	1.75	38.00	2.00	26.80	1.50	43.90	1.00	1.00
13RS00050	1	1.60	46.60	1.81	50.00	1.68	22.70	1.00	1.00
13RS00051	1	1.35	25.50	2.09	23.00	1.46	29.70	1.00	1.00
13RS00052	1	1.57	43.00	1.97	39.80	1.34	45.00	1.00	1.00
13RS00053	1	1.66	33.00	1.56	39.30	1.29	36.00	1.00	1.00
13RS00054	1	1.60	36.10	1.68	42.40	1.55	39.50	0.00	1.00
13RS00055	1	1.51	34.40	1.25	37.70	1.29	15.90	0.00	0.00
13RS00056	1	1.29	30.80	2.04	16.20	1.30	41.10	1.00	1.00
13RS00057	1	1.03	25.10	1.96	10.70	1.17	23.60	0.00	1.00
13RS00058	1	1.14	20.20	2.44	10.60	2.29	33.30	0.00	1.00
13RS00062	1	2.50	12.10	1.36	16.50	1.80	22.50	0.00	1.00
13RS00064	1	2.09	8.92	1.29	19.00	1.92	26.50	0.00	1.00
13RS00066	1	1.95	11.70	1.10	21.80	1.24	36.10	0.00	0.00
13RS00076	1	1.41	29.00	1.30	25.10	1.38	23.20	0.00	1.00
13RS00077	1	1.39	36.70	1.24	39.30	1.87	30.40	0.00	1.00
13RS00078	1	1.60	31.00	1.30	32.80	1.47	25.60	0.00	1.00
13RS00079	1	1.30	37.00	1.20	37.70	1.32	40.00	0.00	1.00
13RS00080	1	1.27	31.90	1.33	41.20	1.22	23.40	0.00	1.00
13RS00081	1	1.54	37.60	1.23	39.20	1.44	49.70	0.00	1.00
13RS00082	1	1.34	30.80	1.21	29.60	1.38	19.80	0.00	1.00
13RS00083	1	1.36	32.80	1.21	39.80	1.26	19.00	0.00	0.00
13RS00084	1	1.29	37.30	1.16	53.00	1.30	22.40	0.00	1.00
13RS00085	1	1.34	33.40	1.34	30.80	1.48	25.80	0.00	1.00
13RS00086	1	1.46	39.10	1.29	53.50	1.77	32.50	0.00	1.00
13RS00087	1	1.57	39.00	1.32	43.30	1.37	23.60	0.00	1.00
13RS00088	1	1.29	32.60	1.26	41.90	1.37	32.60	0.00	1.00
13RS00089	1	1.24	29.30	1.10	42.50	1.26	38.00	0.00	1.00
13RS00090	1	1.54	43.10	1.26	28.40	1.30	32.20	0.00	0.00
13RS00091	1	1.50	41.00	1.20	56.20	1.46	26.90	0.00	1.00
13RS00092	1	1.59	35.80	1.28	45.80	2.21	35.80	0.00	0.00
13RS00093	1	1.43	38.10	1.04	46.00	1.20	18.80	0.00	1.00
13RS00094	1	2.19	14.60	1.70	9.65	1.11	43.40	0.00	1.00
13RS00096	1	1.16	34.90	1.91	30.20	1.18	52.40	0.00	1.00
13RS00098	1	1.39	41.60	2.01	17.20	1.37	36.90	0.00	1.00
13RS00099	1	1.49	49.10	1.94	27.50	1.18	20.60	0.00	1.00
13RS00102	1	1.33	36.10	1.97	15.00	1.26	23.80	0.00	1.00
13RS00111	1	1.43	40.80	2.07	16.20	1.57	43.50	0.00	1.00
13RS00112	1	1.60	45.80	2.09	17.70	1.29	35.40	0.00	1.00
13RS00113	1	1.34	41.10	1.62	15.80	1.23	22.80	0.00	1.00
13RS00114	1	1.54	34.50	2.40	13.40	1.78	36.90	0.00	1.00
13RS00115	1	1.53	37.20	1.48	50.10	1.78	20.80	0.00	1.00
13RS00116	1	1.53	29.10	1.46	40.60	1.82	31.90	0.00	1.00
13RS00118	1	1.56	38.10	1.28	26.50	1.77	28.90	0.00	1.00
13RS00119	1	1.65	24.20	1.49	30.70	1.66	35.10	0.00	0.00
13RS00120	1	1.86	12.80	2.39	13.10	1.08	19.30	0.00	0.00
13RS00121	1	1.55	33.00	2.59	11.60	1.78	18.70	0.00	1.00
13RS00123	1	1.59	44.50	1.75	42.00	1.88	23.20	1.00	1.00
13RS00124	1	1.38	42.80	1.86	28.40	1.60	27.20	0.00	0.00
13RS00125	1	1.40	45.30	1.82	31.60	1.35	51.90	1.00	1.00
13RS00126	1	1.10	35.10	1.46	18.40	1.18	34.20	1.00	1.00
13RS00127	1	1.26	40.80	1.76	17.60	1.34	21.00	1.00	1.00
13RS00128	1	1.30	38.50	2.27	14.20	1.28	48.00	0.00	1.00
13RS00129	1	1.40	42.30	1.92	11.20	1.42	36.50	0.00	1.00
13RS00130	1	1.28	38.70	1.72	19.80	1.21	21.30	0.00	1.00
13RS00131	1	1.34	41.80	2.14	17.20	1.27	41.50	0.00	1.00
13RS00132	1	1.30	46.80	2.23	18.20	1.58	42.70	0.00	0.00
13RS00133	1	1.76	38.40	1.36	41.70	1.74	37.30	0.00	1.00
13RS00134	1	1.67	43.40	1.25	55.80	1.56	47.20	0.00	1.00
13RS00135	1	1.48	34.50	1.24	48.20	1.34	35.70	0.00	1.00
13RS00136	1	1.70	33.00	1.08	49.20	1.56	34.80	0.00	1.00
13RS00137	1	1.48	39.70	1.30	46.40	1.49	43.20	0.00	0.00
13RS00138	1	1.56	39.20	1.26	52.00	1.40	37.70	0.00	0.00
13RS00139	1	1.72	32.90	2.81	11.70	1.69	35.30	0.00	1.00
13RS00140	1	1.71	31.20	2.74	11.60	1.58	32.30	0.00	1.00
13RS00141	1	1.34	33.20	2.25	16.50	1.50	30.60	0.00	0.00
13RS00142	1	1.60	37.00	1.94	24.30	1.27	48.30	0.00	1.00
13RS00143	1	1.49	30.30	2.21	10.40	1.51	40.40	0.00	1.00
13RS00144	1	1.67	41.20	2.50	10.20	1.91	17.10	0.00	1.00
13RS00145	1	1.32	43.80	1.84	28.10	1.30	39.70	0.00	1.00
13RS00148	1	1.68	44.10	2.21	10.40	1.38	19.90	0.00	1.00
140MRI	1	1.67	31.59	1.32	33.91	1.33	25.87	1.00	1.00
141MRI	1	1.94	30.25	1.45	31.16	1.69	16.05	1.00	1.00
142MRI	1	1.98	31.93	1.14	29.10	1.60	40.27	1.00	1.00
143MRI	1	1.67	34.63	1.27	34.39	1.46	35.24	1.00	0.00
144MRI	1	1.75	28.40	1.19	42.79	1.35	19.48	1.00	0.00
145MRI	1	2.13	34.33	1.46	44.32	1.72	21.42	1.00	1.00
146MRI	1	1.79	32.42	1.19	42.02	1.34	25.79	1.00	1.00
147MRI	1	2.05	31.48	1.33	45.69	1.36	24.18	1.00	1.00
148MRI	1	1.70	26.60	2.12	41.42	1.24	21.20	1.00	1.00
149MRI	1	1.65	28.94	1.33	32.69	1.30	14.11	1.00	1.00
14MRI	1	1.58	27.95	2.78	12.52	1.38	31.09	1.00	0.00
150MRI	1	1.97	28.51	1.15	32.05	1.22	15.90	1.00	1.00
151MRI	1	1.79	29.55	1.36	46.56	1.44	37.55	1.00	1.00
152MRI	1	2.26	32.15	1.36	38.83	1.54	15.99	0.00	1.00
153MRI	1	2.21	35.81	1.56	42.79	1.74	17.44	0.00	1.00
154MRI	1	2.00	32.15	1.70	37.73	1.65	16.34	1.00	1.00
155MRI	1	1.89	33.27	1.25	32.82	1.33	23.51	1.00	1.00
156MRI	1	1.75	34.91	1.28	37.59	1.16	14.22	1.00	1.00
157MRI	1	2.08	37.74	1.82	38.37	1.30	34.91	1.00	1.00
158MRI	1	2.01	34.45	1.64	47.56	1.30	25.74	0.00	1.00
159MRI	1	2.10	29.44	1.52	38.73	1.34	25.20	0.00	1.00
15MRI	1	1.68	39.26	2.78	11.22	1.59	38.75	1.00	0.00
15RS00168	1	1.65	37.50	1.45	50.50	1.54	40.60	0.00	1.00
160MRI	1	1.75	34.73	1.76	26.51	1.15	23.55	1.00	1.00
161MRI	1	1.80	30.20	1.66	30.96	1.24	27.75	1.00	1.00
162MRI	1	1.95	31.27	1.49	39.64	1.52	29.31	1.00	1.00
163MRI	1	1.96	33.48	1.49	33.19	1.43	16.42	0.00	1.00
164MRI	1	1.78	32.24	2.05	31.77	1.32	19.58	0.00	0.00
165MRI	1	1.45	44.89	1.80	43.43	1.61	18.65	0.00	0.00
166MRI	1	1.49	29.63	1.25	47.16	1.31	30.50	0.00	0.00
167MRI	1	1.90	34.71	1.57	38.74	1.41	26.62	0.00	1.00
168MRI	1	1.74	27.55	1.36	48.12	1.39	26.17	0.00	1.00
169MRI	1	1.06	19.46	1.95	47.15	1.98	27.09	0.00	1.00
16MRI	1	1.68	39.04	1.92	8.77	1.73	21.49	0.00	1.00
170MRI	1	1.35	30.00	1.09	40.60	1.13	32.78	0.00	1.00
171MRI	1	1.69	29.97	1.36	39.21	1.48	39.94	0.00	0.00
172MRI	1	1.75	29.75	1.31	43.04	1.35	32.69	0.00	1.00
173MRI	1	1.67	26.14	1.29	38.89	1.27	51.13	1.00	0.00
174MRI	1	1.84	25.45	1.59	41.67	1.78	35.85	0.00	0.00
175MRI	1	1.60	24.19	1.60	41.59	1.69	19.46	1.00	1.00
176MRI	1	1.71	27.24	1.83	33.90	2.44	44.69	1.00	1.00
177MRI	1	1.67	25.66	1.22	36.37	1.92	25.51	1.00	0.00
178MRI	1	1.97	29.88	1.48	44.73	3.95	28.94	1.00	1.00
179MRI	1	1.61	27.04	1.06	33.30	1.30	28.86	1.00	1.00
17MRI	1	1.31	26.12	1.76	15.93	1.11	26.09	1.00	1.00
180MRI	1	1.58	23.37	1.40	38.48	1.55	32.49	1.00	0.00
181MRI	1	1.63	22.69	1.34	43.33	1.53	33.25	1.00	1.00
182MRI	1	2.53	32.78	1.33	40.00	1.73	42.56	1.00	0.00
183MRI	1	1.91	27.70	1.23	33.20	1.26	32.07	1.00	1.00
184MRI	1	1.63	30.02	1.25	38.51	1.72	22.77	1.00	1.00
185MRI	1	1.91	27.86	1.31	40.05	2.22	13.83	1.00	1.00
18956/12	1	1.25	42.39	1.74	19.17	1.19	36.74	0.00	1.00
18957/12	1	1.69	35.55	2.67	14.49	1.67	37.44	0.00	1.00
18958/12	1	1.21	43.66	2.14	16.80	1.12	56.15	1.00	0.00
18959/12	1	1.44	35.55	2.49	17.23	1.09	43.22	1.00	0.00
18960/12	1	1.66	37.04	2.79	17.03	1.61	37.02	1.00	1.00
18961/12	1	1.78	33.17	2.66	19.95	1.70	47.84	1.00	0.00
18962/12	1	1.38	32.01	2.17	15.86	1.47	37.57	0.00	1.00
18963/12	1	2.07	29.86	2.88	14.52	1.78	39.44	0.00	0.00
18964/12	1	1.72	38.74	2.49	17.05	1.32	62.01	0.00	1.00
18965/12	1	1.71	34.41	2.44	27.19	1.44	42.95	0.00	1.00
18966/12	1	1.69	40.10	1.72	45.71	1.69	28.11	0.00	0.00
18967/12	1	1.43	32.09	1.67	52.34	1.23	28.17	0.00	1.00
18968/12	1	1.15	47.00	1.66	27.43	1.45	46.72	0.00	1.00
18969/12	1	1.47	47.52	1.55	56.37	1.28	65.42	1.00	0.00
18970/12	1	1.26	36.00	1.86	16.29	1.01	57.60	0.00	1.00
18971/12	1	1.71	30.24	1.80	31.15	1.35	42.68	1.00	0.00
18972/12	1	1.66	39.03	2.46	18.24	1.41	59.50	0.00	1.00
18973/12	1	1.59	35.15	1.81	33.03	1.31	52.78	1.00	0.00
18974/12	1	1.69	31.40	1.68	39.02	1.63	46.15	0.00	1.00
18975/12	1	1.44	31.72	2.41	13.45	1.18	48.48	0.00	0.00
18976/12	1	1.33	37.06	1.69	37.63	1.24	64.47	0.00	1.00
18MRI	1	1.43	34.50	2.21	11.15	1.63	28.92	0.00	1.00
19079/12	1	1.85	30.82	2.20	32.67	1.55	47.34	1.00	1.00
19080/12	1	1.46	36.00	2.22	44.47	1.07	57.82	0.00	1.00
19081/12	1	1.54	37.37	1.42	41.62	1.26	58.24	0.00	1.00
19082/12	1	1.47	36.56	1.80	15.78	1.18	44.91	0.00	1.00
19083/12	1	1.57	48.17	2.31	23.26	1.40	63.98	1.00	0.00
19084/12	1	1.51	48.43	2.19	17.70	1.47	58.80	0.00	1.00
19085/12	1	1.54	40.55	2.10	15.99	1.33	54.09	0.00	1.00
19086/12	1	1.66	40.49	2.11	15.11	1.48	40.75	1.00	0.00
19087/12	1	1.47	39.74	2.05	14.00	1.19	56.17	0.00	1.00
19088/12	1	1.49	41.61	2.00	14.33	1.50	36.69	1.00	0.00
19089/12	1	1.60	32.44	1.91	30.66	1.36	46.45	1.00	1.00
19090/12	1	1.56	42.18	1.97	14.92	1.33	61.35	1.00	1.00
19091/12	1	1.63	47.00	2.27	17.00	1.48	44.97	1.00	0.00
19092/12	1	1.54	37.23	1.99	15.54	1.50	51.71	1.00	0.00
19093/12	1	1.28	41.68	1.65	31.18	1.39	50.52	0.00	0.00
19094/12	1	1.55	49.51	2.38	16.71	1.50	47.37	1.00	0.00
19095/12	1	1.24	40.38	1.32	40.23	0.89	63.66	1.00	0.00
19096/12	1	1.32	39.54	2.11	12.25	1.24	39.76	0.00	1.00
19097/12	1	1.18	36.52	2.01	12.13	1.19	23.16	0.00	1.00
198MRI	1	2.68	17.55	2.20	44.06	2.08	50.07	0.00	1.00
199MRI	1	2.91	21.67	2.60	33.42	2.30	37.28	1.00	1.00
19MRI	1	1.65	31.64	2.66	8.81	1.36	24.82	1.00	0.00
1MRI	1	1.53	29.50	2.00	10.45	1.78	21.33	1.00	1.00
200MRI	1	2.17	17.93	2.31	32.93	2.20	42.78	1.00	0.00
2012MEL058716	1	1.99	22.67	1.75	40.29	1.80	40.29	0.00	1.00
2012MEL058718	1	1.60	18.61	1.47	39.21	1.40	32.32	1.00	0.00
2012MEL058722	1	1.54	20.44	1.58	41.47	1.51	38.46	1.00	1.00
2012MEL058724	1	1.51	17.80	1.53	49.45	1.26	30.45	1.00	1.00
2012MEL058726	1	1.85	14.22	1.58	40.01	1.38	34.58	0.00	1.00
2013MEL007545	1	2.17	39.45	1.61	56.12	2.06	42.20	1.00	1.00
2013MEL007546	1	1.68	36.61	1.99	29.47	1.71	41.65	1.00	0.00
2013MEL007547	1	1.57	34.40	1.60	42.48	1.51	43.01	1.00	0.00
2013MEL007549	1	2.16	37.89	1.80	60.69	1.73	48.64	1.00	1.00
2013MEL007550	1	1.97	35.98	1.81	54.33	1.99	46.52	1.00	1.00
2013MEL007552	1	1.86	37.67	1.86	45.33	1.84	40.93	1.00	1.00
2013MEL007553	1	1.85	38.66	1.70	39.76	1.70	45.13	1.00	1.00
2013MEL007554	1	1.86	34.82	1.63	45.66	1.58	42.30	1.00	0.00
2013MEL007555	1	1.96	35.65	1.77	53.26	1.60	42.83	1.00	0.00
2013MEL007563	1	1.88	39.33	1.55	58.39	1.47	39.36	1.00	1.00
2013RRW004158	1	1.85	33.50	2.22	32.80	1.89	38.30	1.00	1.00
2013RRW004212	1	2.51	32.70	2.07	53.30	2.13	47.30	1.00	1.00
2013RRW004232	1	1.45	38.90	1.64	46.10	1.57	41.60	1.00	0.00
2013RRW004233	1	1.65	40.00	1.57	43.80	2.16	37.80	1.00	1.00
2013RRW004235	1	1.84	37.10	1.68	40.20	1.70	42.50	1.00	0.00
2013RRW004236	1	1.75	35.20	1.46	51.20	1.73	39.60	1.00	1.00
2013RRW004237	1	1.58	28.20	1.29	32.20	1.73	31.90	1.00	1.00
2013RRW004238	1	1.90	31.80	1.44	30.80	1.96	21.30	1.00	0.00
2013RRW004239	1	1.21	40.00	1.84	36.10	1.55	39.80	1.00	1.00
2013RRW004240	1	1.76	37.10	1.54	44.90	1.88	29.90	1.00	1.00
201MRI	1	2.47	15.36	2.28	31.06	2.16	17.24	0.00	0.00
202MRI	1	2.71	16.93	2.30	40.08	2.33	47.10	0.00	0.00
203MRI	1	2.66	18.08	1.77	46.09	1.82	16.48	1.00	1.00
20MRI	1	1.46	24.40	1.96	7.72	1.44	31.42	1.00	1.00
212MRI	1	1.69	36.35	2.18	45.59	2.27	33.25	1.00	0.00
214MRI	1	2.58	20.80	2.10	48.21	1.82	25.70	0.00	1.00
215MRI	1	2.51	19.20	2.04	43.00	2.03	22.76	0.00	1.00
216MRI	1	3.64	21.87	4.03	10.69	3.04	23.89	1.00	0.00
217MRI	1	1.94	27.56	1.88	38.02	1.87	41.36	0.00	1.00
218MRI	1	2.36	16.36	2.08	31.88	1.87	36.62	0.00	0.00
21MRI	1	1.80	34.76	2.52	10.57	1.36	25.82	1.00	1.00
221MRI	1	1.88	29.73	1.76	39.97	2.89	22.81	0.00	1.00
22MRI	1	1.55	29.17	2.41	10.24	1.13	27.39	0.00	1.00
231MRI	1	2.53	22.88	2.18	43.60	2.39	14.94	1.00	1.00
232MRI	1	3.13	20.43	2.06	37.59	1.62	39.60	1.00	1.00
237MRI	1	1.99	29.90	1.94	40.00	1.82	34.63	1.00	0.00
238MRI	1	1.98	28.96	1.63	40.24	2.37	45.13	1.00	1.00
239MRI	1	1.83	36.54	1.80	34.81	1.95	39.03	1.00	1.00
23MRI	1	1.57	24.87	2.22	9.98	1.45	14.95	1.00	0.00
240MRI	1	2.29	39.10	2.06	33.17	2.12	35.75	1.00	1.00
241MRI	1	2.80	49.39	1.93	38.05	1.59	27.72	1.00	1.00
242MRI	1	2.40	40.59	2.15	40.80	1.98	34.36	1.00	1.00
244MRI	1	2.35	40.61	2.01	40.44	2.16	49.68	1.00	1.00
245MRI	1	2.42	42.54	1.79	44.09	2.08	38.35	1.00	0.00
246MRI	1	2.24	44.57	2.69	32.88	2.15	40.59	1.00	1.00
247MRI	1	2.09	37.26	2.36	16.60	1.81	27.25	1.00	1.00
248MRI	1	2.73	35.61	2.04	43.92	2.32	35.51	1.00	1.00
24MRI	1	1.63	32.38	2.45	11.03	1.32	24.14	0.00	1.00
258MRI	1	2.02	63.38	2.51	25.77	2.13	23.09	0.00	0.00
259MRI	1	1.55	41.20	2.20	15.26	1.21	18.85	0.00	1.00
25MRI	1	1.51	34.60	2.12	9.01	1.30	16.81	0.00	1.00
260MRI	1	1.93	30.22	2.35	14.42	2.08	19.65	0.00	1.00
262MRI	1	1.21	20.76	2.73	18.84	2.51	24.25	0.00	1.00
264MRI	1	2.17	49.08	2.90	24.26	6.54	29.73	0.00	1.00
266MRI	1	1.98	47.27	2.65	16.55	2.72	38.11	0.00	1.00
267MRI	1	2.17	47.49	2.08	55.84	2.06	39.63	1.00	1.00
268MRI	1	1.91	46.67	2.51	17.65	1.69	38.42	0.00	1.00
269MRI	1	1.77	47.42	2.54	17.40	1.54	36.81	0.00	1.00
26MRI	1	1.88	41.12	2.60	12.56	1.38	47.14	0.00	1.00
270MRI	1	2.01	48.26	1.79	50.38	2.54	27.02	0.00	1.00
271MRI	1	1.81	41.06	2.49	17.57	3.26	19.87	0.00	1.00
27MRI	1	1.67	35.29	2.75	13.15	1.33	43.67	0.00	1.00
28MRI	1	1.29	21.95	1.84	8.43	1.13	29.81	1.00	1.00
299MRI	1	2.02	44.91	1.90	74.39	1.77	55.68	0.00	1.00
29MRI	1	1.37	30.46	1.90	9.71	1.36	21.97	1.00	0.00
2MRI	1	1.65	32.86	2.44	11.58	1.45	25.21	1.00	0.00
303MRI	1	1.61	26.53	1.98	47.22	1.91	48.47	0.00	1.00
304MRI	1	1.63	37.25	2.28	13.66	1.54	28.08	0.00	1.00
305MRI	1	1.18	25.95	1.32	39.40	1.65	45.47	0.00	1.00
30MRI	1	1.31	24.70	1.87	9.28	1.10	33.92	1.00	0.00
310MRI	1	1.33	40.17	1.81	44.44	1.78	27.43	0.00	0.00
312MRI	1	2.70	45.51	2.34	14.94	1.56	22.39	0.00	1.00
316MRI	1	1.85	34.55	1.60	48.50	1.15	26.40	0.00	0.00
317MRI	1	1.80	33.21	1.98	53.66	1.53	46.53	0.00	1.00
31MRI	1	1.79	27.73	2.22	9.85	1.70	19.38	0.00	1.00
322MRI	1	2.08	43.11	2.04	54.13	1.26	16.02	0.00	1.00
323MRI	1	1.88	41.80	1.85	56.19	1.41	25.50	0.00	1.00
32MRI	1	1.79	35.94	2.56	14.15	1.42	23.57	0.00	1.00
330MRI	1	1.94	41.13	1.99	48.80	1.62	38.02	0.00	1.00
332MRI	1	1.72	31.70	1.88	42.60	1.31	19.90	0.00	1.00
335MRI	1	1.61	36.33	2.26	24.24	7.25	23.87	0.00	1.00
337MRI	1	2.07	31.49	2.25	44.58	1.84	29.58	0.00	0.00
338MRI	1	1.59	41.05	1.91	36.37	1.26	33.33	0.00	1.00
33MRI	1	1.75	32.46	2.44	9.77	1.04	34.25	1.00	1.00
340MRI	1	1.68	42.33	1.87	48.77	1.24	65.03	0.00	1.00
341MRI	1	1.80	33.98	2.18	27.80	1.54	23.18	0.00	1.00
345MRI	1	2.05	38.27	1.60	55.30	0.70	36.68	0.00	1.00
34MRI	1	1.53	30.96	2.22	9.75	1.38	18.65	0.00	0.00
354MRI	1	1.61	35.10	2.08	8.84	1.62	19.72	0.00	0.00
357MRI	1	2.05	43.31	2.28	19.95	2.09	22.71	0.00	0.00
359MRI	1	1.34	26.50	2.14	31.66	1.55	39.78	0.00	1.00
35MRI	1	1.61	35.71	2.24	11.33	1.26	32.92	0.00	1.00
36MRI	1	1.50	24.24	2.34	9.94	1.48	26.28	0.00	1.00
37MRI	1	1.66	25.53	2.43	13.78	0.92	28.13	0.00	0.00
383MRI	1	1.61	23.33	3.21	15.93	1.87	38.24	0.00	0.00
384MRI	1	2.17	25.65	6.77	26.74	3.04	97.63	0.00	1.00
388MRI	1	1.64	21.03	3.28	131.58	3.61	79.95	0.00	1.00
389MRI	1	1.91	36.16	3.36	15.17	2.44	23.53	0.00	1.00
38MRI	1	1.65	27.43	2.08	13.50	1.53	33.86	1.00	0.00
391MRI	1	2.48	30.68	3.71	13.31	2.37	25.99	0.00	0.00
392MRI	1	1.90	25.98	5.41	31.49	3.64	69.17	0.00	1.00
394MRI	1	2.14	29.90	4.04	20.62	4.24	70.43	0.00	1.00
395MRI	1	1.63	32.72	1.04	15.25	1.97	39.53	0.00	0.00
398MRI	1	1.76	33.80	2.73	24.37	2.16	24.76	0.00	0.00
399MRI	1	1.30	55.51	2.23	19.32	1.57	38.74	0.00	1.00
39MRI	1	1.67	30.09	2.12	11.25	1.30	25.94	1.00	1.00
3MRI	1	1.40	27.33	2.24	11.26	1.43	20.16	0.00	1.00
400MRI	1	2.23	30.97	2.45	19.01	1.70	29.63	0.00	0.00
402MRI	1	7.16	62.70	2.25	15.94	1.71	32.25	0.00	0.00
403MRI	1	1.91	29.51	37.54	27.48	2.52	24.68	0.00	1.00
405MRI	1	2.24	35.78	2.56	14.11	1.59	43.16	0.00	0.00
406MRI	1	2.35	33.15	2.34	34.36	1.56	13.62	0.00	0.00
407MRI	1	2.61	28.99	3.08	16.59	2.15	23.90	0.00	1.00
408MRI	1	2.84	31.95	3.11	15.19	1.90	18.89	0.00	0.00
40MRI	1	1.67	23.46	2.23	9.20	1.49	16.88	1.00	0.00
410MRI	1	1.10	45.39	2.43	18.30	1.42	40.90	0.00	1.00
411MRI	1	2.07	22.88	2.70	13.78	1.69	36.47	0.00	1.00
412MRI	1	2.13	40.98	3.69	14.59	2.09	22.51	0.00	1.00
413MRI	1	1.44	37.28	2.43	12.71	1.66	15.20	0.00	0.00
414MRI	1	2.67	29.31	3.61	15.13	4.14	19.38	0.00	1.00
416MRI	1	2.52	30.84	2.42	11.58	1.95	18.50	0.00	0.00
417MRI	1	1.69	31.48	2.86	12.40	1.41	16.75	0.00	0.00
419MRI	1	1.18	60.25	2.79	17.94	1.61	35.64	0.00	1.00
41MRI	1	1.60	31.63	3.16	12.58	1.66	29.79	1.00	1.00
420MRI	1	1.51	52.55	2.66	14.15	2.25	22.19	0.00	1.00
421MRI	1	1.40	48.29	2.31	20.64	2.38	26.26	0.00	1.00
426MRI	1	1.42	56.17	1.71	28.51	1.32	52.18	0.00	1.00
428MRI	1	2.48	33.64	1.72	27.42	2.32	31.40	0.00	1.00
42MRI	1	1.83	31.06	2.75	13.80	1.57	25.77	1.00	0.00
435MRI	1	9.05	40.77	1.68	36.50	9.70	43.71	0.00	1.00
43MRI	1	1.86	29.73	2.32	11.76	1.24	36.08	1.00	1.00
44MRI	1	1.64	29.67	2.63	11.30	1.25	22.24	1.00	0.00
45MRI	1	1.47	35.58	2.68	14.24	0.98	32.24	1.00	1.00
463MRI	1	2.52	32.00	2.28	8.06	1.81	86.80	0.00	1.00
464MRI	1	2.92	29.08	4.66	30.13	2.63	44.09	0.00	1.00
46MRI	1	1.35	24.05	2.21	10.38	1.10	15.03	1.00	0.00
470MRI	1	1.94	27.72	4.08	29.91	1.94	54.98	0.00	1.00
472MRI	1	1.11	42.58	4.00	67.90	2.42	47.25	0.00	1.00
473MRI	1	2.77	28.21	3.15	18.75	2.50	37.44	0.00	1.00
474MRI	1	2.34	22.60	4.73	59.64	2.35	29.01	0.00	1.00
475MRI	1	2.10	27.28	2.82	25.77	2.78	39.52	0.00	1.00
476MRI	1	2.89	28.94	5.76	32.92	2.71	32.13	0.00	1.00
479MRI	1	2.60	24.91	3.17	26.99	2.50	31.18	0.00	1.00
47MRI	1	1.50	20.84	2.56	12.82	1.01	18.02	1.00	0.00
480MRI	1	2.40	29.21	5.37	49.01	1.85	65.10	0.00	1.00
481MRI	1	2.15	30.05	4.79	33.93	2.56	33.25	0.00	1.00
482MRI	1	1.53	40.15	4.11	37.68	2.79	40.39	0.00	1.00
483MRI	1	1.47	18.16	3.88	36.81	2.01	40.40	0.00	1.00
484MRI	1	2.37	32.67	3.44	43.18	2.05	41.73	0.00	1.00
487MRI	1	2.39	26.97	4.84	23.25	2.85	44.33	0.00	1.00
489MRI	1	1.51	20.82	2.80	67.09	1.69	66.79	0.00	1.00
48MRI	1	1.56	29.79	2.77	12.89	0.89	23.14	1.00	0.00
493MRI	1	2.74	26.23	3.23	63.52	2.33	51.12	0.00	1.00
494MRI	1	1.51	46.12	3.85	49.95	2.04	21.88	0.00	1.00
497MRI	1	2.49	22.84	3.18	21.41	1.46	48.75	0.00	1.00
499MRI	1	1.52	27.57	3.58	45.02	1.48	26.79	0.00	1.00
49MRI	1	1.65	32.99	2.85	13.13	1.36	15.53	1.00	0.00
4MRI	1	1.66	36.49	2.81	13.44	1.72	28.70	0.00	1.00
501MRI	1	2.03	32.05	3.43	42.43	1.86	24.91	0.00	1.00
503MRI	1	1.28	44.38	2.64	59.25	1.61	33.83	0.00	0.00
504MRI	1	1.76	25.58	4.28	36.22	1.75	35.27	0.00	1.00
505MRI	1	2.44	27.87	3.26	54.16	1.68	22.41	0.00	1.00
507MRI	1	2.26	29.93	3.65	21.47	1.49	24.35	0.00	1.00
50MRI	1	1.51	27.43	2.74	10.79	1.29	13.73	1.00	1.00
510062/12	1	1.40	36.00	1.70	34.00	1.23	36.52	0.00	1.00
510071/12	1	1.50	29.00	1.80	33.00	1.20	27.37	0.00	0.00
510074/12	1	1.40	48.00	1.60	45.00	1.24	49.14	1.00	0.00
510077/12	1	1.40	45.00	1.50	52.00	1.00	32.90	1.00	0.00
510080/12	1	0.99	33.00	1.30	36.00	1.20	29.36	1.00	1.00
510086/12	1	1.40	35.00	2.00	34.00	1.12	45.92	1.00	1.00
510089/12	1	1.30	34.00	1.60	31.00	1.21	41.07	1.00	0.00
510092/12	1	1.60	40.00	1.80	42.00	1.33	38.73	1.00	0.00
510095/12	1	1.40	43.00	2.10	22.00	1.16	46.66	1.00	1.00
510098/12	1	1.30	44.00	1.70	47.00	1.17	54.33	1.00	1.00
510101/12	1	1.30	50.00	1.20	56.00	1.02	36.17	1.00	1.00
510104/12	1	1.20	53.00	1.40	50.00	0.97	36.04	1.00	1.00
510113/12	1	1.50	46.00	1.60	46.00	1.27	34.52	0.00	1.00
510119/12	1	1.40	35.00	1.00	33.00	1.14	24.77	0.00	1.00
510122/12	1	1.10	32.00	1.30	38.00	0.94	31.54	0.00	0.00
510128/12	1	1.20	40.00	1.70	22.00	0.72	25.62	1.00	1.00
510134/12	1	1.40	42.00	1.40	48.00	1.06	23.34	0.00	0.00
510137/12	1	1.50	32.00	2.10	33.00	1.26	35.02	0.00	1.00
510140/12	1	1.30	32.00	1.70	34.00	1.16	26.16	0.00	1.00
510143/12	1	1.30	30.00	1.80	29.00	1.06	29.98	1.00	1.00
510146/12	1	1.40	32.00	1.80	34.00	1.21	28.40	1.00	1.00
510149/12	1	1.30	36.00	1.90	35.00	1.12	26.40	0.00	1.00
510152/12	1	1.50	49.00	1.30	36.00	1.28	38.80	0.00	1.00
512MRI	1	1.85	25.59	2.69	22.20	1.42	35.92	0.00	1.00
513MRI	1	2.16	26.46	4.60	35.23	1.92	36.11	0.00	1.00
518MRI	1	2.41	23.78	4.94	31.06	2.17	36.19	0.00	1.00
51MRI	1	1.84	24.98	2.44	20.43	1.44	14.10	1.00	0.00
522MRI	1	1.73	25.72	3.36	35.23	1.62	44.76	0.00	1.00
523MRI	1	1.55	29.00	4.14	13.69	1.81	23.33	0.00	1.00
524MRI	1	1.56	32.20	3.13	47.20	1.63	42.61	0.00	1.00
525MRI	1	2.25	22.62	2.20	43.25	1.85	39.16	1.00	1.00
526MRI	1	2.09	55.29	2.55	36.17	2.33	25.30	1.00	1.00
527MRI	1	2.58	49.17	1.77	20.74	1.89	33.96	1.00	0.00
528MRI	1	2.10	26.65	2.24	48.83	1.86	16.13	1.00	0.00
529MRI	1	2.69	28.23	2.12	46.50	1.96	27.35	1.00	1.00
52MRI	1	1.90	32.61	2.93	11.55	1.17	18.44	1.00	1.00
530MRI	1	2.30	23.31	2.12	41.34	1.98	27.29	1.00	1.00
53MRI	1	1.64	27.19	2.32	11.00	0.83	15.47	1.00	1.00
5413	1	1.48	36.07	1.83	38.04	0.98	22.32	1.00	1.00
5414	1	1.43	42.40	1.80	47.57	0.88	19.28	1.00	0.00
5421	1	1.16	33.85	1.58	38.46	0.91	24.18	1.00	0.00
5422	1	1.44	44.64	1.81	42.26	1.31	30.65	1.00	1.00
5423	1	1.33	38.30	1.73	35.03	0.80	19.36	0.00	0.00
5424	1	1.22	34.48	1.28	40.02	0.97	20.35	1.00	1.00
5426	1	1.52	38.63	1.99	24.62	0.98	73.29	0.00	1.00
5427	1	1.47	33.00	1.62	34.46	1.08	41.37	0.00	1.00
5428	1	1.80	40.91	1.41	49.22	1.14	51.48	1.00	1.00
5429	1	1.36	38.11	1.48	36.78	1.41	21.29	1.00	1.00
5431	1	1.21	40.61	1.69	44.31	0.98	26.60	1.00	0.00
5432	1	1.46	32.89	1.86	33.99	1.48	30.15	1.00	0.00
5433	1	1.43	37.77	1.44	43.85	0.87	29.07	1.00	1.00
5434	1	1.28	28.29	1.40	39.68	0.99	25.50	1.00	1.00
5437	1	1.65	40.99	1.84	53.74	1.14	29.17	1.00	0.00
5441	1	1.38	40.85	1.37	52.58	1.38	29.03	0.00	1.00
5442	1	1.47	40.42	1.41	41.36	1.27	23.48	1.00	1.00
5443	1	1.30	33.24	1.36	39.61	2.23	29.53	1.00	0.00
5444	1	1.56	31.01	1.25	43.29	1.10	25.96	1.00	1.00
5445	1	1.42	30.75	1.77	29.78	1.19	19.58	1.00	1.00
5447	1	1.42	35.18	1.65	37.12	1.20	39.94	0.00	1.00
5448	1	1.27	37.45	1.37	44.40	0.98	34.58	0.00	1.00
5449	1	1.35	39.16	1.56	47.67	1.06	24.39	1.00	1.00
5451	1	1.33	36.34	1.49	45.58	1.01	17.57	1.00	1.00
5452	1	1.37	32.13	1.92	33.46	1.30	21.80	1.00	1.00
5453	1	1.39	35.92	2.25	28.33	1.37	34.46	1.00	1.00
5454	1	1.50	38.53	1.95	37.39	1.27	30.84	1.00	0.00
5455	1	1.43	40.50	1.49	50.10	1.17	35.56	1.00	1.00
5456	1	1.37	38.60	1.32	50.66	1.07	35.19	1.00	1.00
5457	1	1.47	30.91	1.79	30.61	1.28	17.31	0.00	1.00
5460	1	1.40	40.13	1.49	47.42	1.04	20.77	1.00	1.00
5461	1	1.43	38.34	1.68	35.79	1.41	16.93	1.00	0.00
5462	1	1.42	35.14	2.00	36.63	1.33	32.16	1.00	0.00
5463	1	1.45	26.23	1.85	33.78	1.00	23.09	1.00	1.00
5464	1	1.47	29.37	1.76	34.18	1.00	24.60	1.00	1.00
54MRI	1	1.61	26.43	2.91	13.44	1.43	14.06	1.00	1.00
558MRI	1	1.87	57.60	5.17	70.64	1.79	34.03	0.00	1.00
55MRI	1	1.43	29.18	2.60	10.61	1.34	13.48	1.00	1.00
561MRI	1	3.10	16.18	2.71	12.64	1.35	36.29	0.00	0.00
562MRI	1	3.08	15.86	2.66	14.25	1.62	40.97	0.00	1.00
563MRI	1	1.83	51.17	2.80	14.53	1.75	36.82	0.00	1.00
564MRI	1	3.76	16.93	2.60	13.22	1.77	49.78	0.00	1.00
565MRI	1	3.53	15.00	2.87	12.12	1.83	24.22	0.00	0.00
566MRI	1	1.96	24.14	2.92	14.55	1.85	31.05	0.00	1.00
567MRI	1	1.73	14.13	2.61	12.26	1.41	41.24	0.00	1.00
5698	1	1.40	34.92	2.07	25.84	1.39	51.24	1.00	0.00
56MRI	1	1.81	32.88	2.08	13.45	1.95	23.71	1.00	1.00
5700	1	1.66	30.82	2.26	31.81	1.46	19.00	0.00	1.00
570MRI	1	2.02	19.72	2.23	11.74	1.87	40.66	0.00	0.00
5710	1	1.49	36.52	1.91	34.57	1.53	17.75	1.00	0.00
5711	1	1.40	33.08	1.77	25.58	1.26	28.61	1.00	1.00
5712	1	1.29	34.82	1.75	28.44	1.58	18.51	1.00	0.00
5718	1	1.56	37.24	1.97	23.91	1.47	33.15	1.00	0.00
5719	1	1.31	37.55	1.86	30.32	1.46	40.00	0.00	1.00
572MRI	1	3.12	42.35	3.01	15.89	2.02	45.10	0.00	1.00
5734	1	1.60	37.14	1.91	37.53	1.16	27.75	1.00	1.00
573MRI	1	3.59	32.97	2.81	10.91	1.87	45.63	0.00	1.00
5741	1	1.41	36.44	1.89	41.03	1.12	32.85	1.00	0.00
574MRI	1	3.12	31.55	1.32	26.29	1.76	41.15	0.00	1.00
575MRI	1	2.70	36.13	3.03	10.65	2.06	42.53	0.00	1.00
576MRI	1	3.00	14.11	3.67	24.10	1.59	24.70	0.00	1.00
577MRI	1	2.69	47.78	3.58	16.07	1.94	47.71	0.00	1.00
578MRI	1	2.86	22.62	3.29	14.40	1.36	44.64	0.00	0.00
579MRI	1	3.61	16.52	3.74	13.32	1.74	44.65	0.00	0.00
57MRI	1	1.62	31.66	2.12	17.36	1.71	27.32	1.00	1.00
580MRI	1	2.93	14.81	3.15	13.55	1.85	47.13	0.00	0.00
581MRI	1	2.81	11.19	3.37	12.19	1.56	43.47	0.00	0.00
582MRI	1	2.90	12.18	3.59	13.10	1.48	39.32	0.00	1.00
583MRI	1	2.10	29.05	3.82	17.71	2.20	45.00	0.00	0.00
585MRI	1	3.10	11.67	3.48	12.01	1.67	24.19	0.00	1.00
589MRI	1	2.50	12.03	1.19	10.54	1.84	16.19	0.00	0.00
58MRI	1	1.36	33.74	2.36	9.02	1.19	29.03	1.00	0.00
591MRI	1	2.96	17.73	3.33	10.93	1.78	43.16	0.00	1.00
594MRI	1	1.94	22.87	1.92	46.62	1.75	40.32	1.00	1.00
595388	1	1.20	10.00	1.20	18.00	1.00	16.00	1.00	1.00
595392	1	1.60	15.00	1.80	13.00	1.10	26.00	0.00	0.00
595394	1	1.40	13.00	1.50	11.00	1.10	20.00	1.00	1.00
595395	1	1.60	15.00	1.80	12.00	1.20	26.00	1.00	1.00
595401	1	1.20	11.00	1.00	23.00	0.90	14.00	1.00	1.00
595545	1	1.60	20.00	2.20	11.00	1.20	13.00	1.00	1.00
595548	1	0.90	52.00	1.20	34.00	1.50	34.00	0.00	1.00
595550	1	1.00	32.00	1.20	27.00	1.30	29.00	1.00	0.00
595554	1	1.30	28.00	1.80	34.00	1.20	38.00	0.00	0.00
595555	1	1.10	21.00	1.40	26.00	1.00	33.00	0.00	1.00
595581	1	1.50	15.00	2.00	9.70	1.20	31.00	1.00	0.00
595582	1	1.00	23.00	1.40	16.00	1.20	13.00	0.00	1.00
595583	1	1.50	16.00	1.70	13.00	1.20	29.00	1.00	1.00
595584	1	1.50	17.00	2.20	13.00	1.40	24.00	1.00	1.00
595585	1	1.30	11.00	1.40	7.90	1.10	23.00	1.00	1.00
595586	1	2.00	11.00	1.40	9.30	1.40	15.00	1.00	0.00
595587	1	1.70	17.00	2.10	13.00	1.30	27.00	1.00	1.00
595588	1	1.20	27.00	1.60	18.00	1.20	13.00	0.00	1.00
595589	1	1.80	15.00	1.30	17.00	2.40	33.00	1.00	0.00
595590	1	1.30	27.00	1.90	8.80	1.40	17.00	1.00	0.00
595631	1	1.50	21.00	1.70	33.00	1.20	32.00	1.00	1.00
595632	1	1.40	20.00	1.70	19.00	1.30	18.00	0.00	0.00
595634	1	1.30	18.00	1.40	26.00	1.10	19.00	1.00	1.00
595636	1	1.70	20.00	1.40	29.00	1.10	32.00	1.00	0.00
595637	1	1.20	21.00	1.40	23.00	1.30	22.00	1.00	1.00
595638	1	1.30	22.00	1.30	27.00	1.30	30.00	1.00	1.00
595639	1	1.30	24.00	1.40	33.00	1.30	23.00	0.00	0.00
595640	1	1.10	22.00	1.10	39.00	1.30	30.00	1.00	1.00
595641	1	1.20	21.00	1.30	26.00	1.30	25.00	1.00	1.00
595642	1	1.00	24.00	1.30	18.00	1.10	28.00	1.00	1.00
595643	1	1.40	25.00	1.30	37.00	1.50	30.00	1.00	1.00
595645	1	1.30	24.00	1.50	27.00	1.30	26.00	1.00	0.00
595646	1	1.20	31.00	1.10	41.00	1.20	38.00	0.00	1.00
595647	1	1.30	25.00	1.30	34.00	1.30	24.00	0.00	1.00
595649	1	1.20	23.00	1.20	30.00	1.20	24.00	1.00	1.00
595650	1	1.40	29.00	1.20	43.00	1.10	36.00	0.00	1.00
595651	1	1.40	23.00	1.60	24.00	1.50	27.00	0.00	1.00
595743	1	1.20	29.00	1.80	9.20	1.10	15.00	1.00	1.00
595744	1	1.50	15.00	1.80	11.00	1.10	28.00	1.00	1.00
595745	1	1.20	17.00	0.80	12.00	1.20	22.00	1.00	1.00
595746	1	1.30	13.00	1.10	28.00	1.00	24.00	1.00	1.00
595747	1	1.30	14.00	1.40	22.00	1.00	27.00	1.00	1.00
595749	1	1.70	19.00	2.10	11.00	1.60	21.00	1.00	0.00
595750	1	1.30	19.00	1.70	8.80	1.20	15.00	1.00	1.00
595751	1	1.60	13.00	2.00	11.00	1.30	21.00	1.00	1.00
595752	1	1.50	13.00	1.60	11.00	1.20	19.00	1.00	1.00
595753	1	1.80	14.00	1.80	12.00	1.30	33.00	1.00	1.00
595754	1	1.20	15.00	1.20	34.00	1.20	20.00	1.00	1.00
595755	1	1.50	11.00	1.80	8.50	1.40	18.00	1.00	0.00
595756	1	1.70	13.00	2.00	12.00	1.00	54.00	1.00	1.00
595834	1	1.60	13.00	1.90	11.00	1.30	21.00	0.00	0.00
595835	1	1.70	13.00	1.80	11.00	1.30	18.00	0.00	1.00
595836	1	1.60	9.10	1.20	19.00	1.20	31.00	1.00	1.00
595837	1	1.70	13.00	1.90	10.00	1.30	41.00	1.00	1.00
595838	1	1.50	11.00	1.40	26.00	1.20	28.00	1.00	0.00
595MRI	1	1.86	29.03	2.15	31.56	2.00	48.22	1.00	1.00
596MRI	1	1.94	55.12	1.66	50.93	1.79	43.64	1.00	1.00
597MRI	1	1.64	37.73	2.33	33.87	1.45	31.40	0.00	1.00
598MRI	1	2.06	21.31	1.39	43.79	1.87	25.50	0.00	1.00
59MRI	1	1.60	38.66	2.66	11.06	1.37	28.83	1.00	1.00
5MRI	1	1.62	36.19	2.26	10.98	1.63	21.92	1.00	0.00
601229	1	1.20	38.00	1.30	37.00	1.20	35.00	1.00	1.00
601230	1	1.60	33.00	1.30	43.00	1.60	31.00	0.00	1.00
601231	1	1.40	25.00	1.10	25.00	1.40	15.00	0.00	1.00
601232	1	1.30	25.00	1.70	30.00	1.40	28.00	1.00	1.00
601233	1	1.10	30.00	1.50	33.00	1.40	33.00	1.00	1.00
601234	1	1.20	19.00	1.10	25.00	1.00	33.00	0.00	1.00
601235	1	1.30	32.00	1.00	30.00	1.30	33.00	0.00	1.00
601236	1	1.40	26.00	1.00	28.00	1.50	25.00	0.00	1.00
601237	1	1.50	37.00	1.60	26.00	1.40	28.00	1.00	1.00
601238	1	1.20	29.00	1.50	27.00	1.60	24.00	0.00	1.00
601239	1	1.20	25.00	1.20	26.00	1.50	24.00	0.00	0.00
601240	1	1.30	26.00	1.30	31.00	1.10	35.00	0.00	1.00
601241	1	1.20	33.00	1.00	32.00	1.20	35.00	1.00	1.00
601242	1	1.30	35.00	0.90	23.00	1.40	37.00	1.00	1.00
601243	1	1.80	28.00	1.60	36.00	1.60	37.00	1.00	1.00
601245	1	1.20	43.00	1.40	30.00	1.30	31.00	1.00	1.00
601393	1	1.50	27.00	1.90	25.00	1.50	35.00	1.00	1.00
601395	1	1.40	26.00	1.50	27.00	1.20	25.00	1.00	0.00
601396	1	1.60	28.00	2.10	12.00	1.50	40.00	1.00	0.00
601397	1	1.50	34.00	1.80	31.00	1.40	38.00	0.00	1.00
601398	1	1.40	20.00	1.80	17.00	1.40	26.00	1.00	1.00
601400	1	1.40	31.00	1.90	33.00	1.40	37.00	1.00	1.00
601401	1	1.40	25.00	1.90	17.00	1.60	27.00	1.00	1.00
601402	1	1.70	30.00	1.90	33.00	1.50	39.00	0.00	1.00
601403	1	1.50	29.00	2.00	24.00	1.50	36.00	1.00	1.00
601405	1	1.30	23.00	1.90	18.00	1.20	38.00	1.00	0.00
606421	1	1.20	32.00	2.30	9.70	1.20	18.00	1.00	1.00
606422	1	1.00	34.00	1.20	38.00	1.00	21.00	1.00	1.00
606423	1	1.40	37.00	1.80	36.00	1.20	51.00	1.00	1.00
606424	1	1.40	35.00	1.70	35.00	1.40	41.00	1.00	0.00
606MRI	1	0.90	20.39	0.81	26.99	0.93	19.77	0.00	1.00
608483	1	1.90	26.00	1.60	41.00	1.80	34.00	1.00	1.00
608484	1	1.40	30.00	1.40	38.00	1.60	34.00	1.00	0.00
608485	1	1.50	31.00	1.70	38.00	1.50	33.00	1.00	1.00
608486	1	1.10	23.00	1.30	23.00	1.00	32.00	1.00	0.00
608487	1	1.60	29.00	1.60	41.00	1.80	32.00	1.00	0.00
608488	1	1.40	25.00	1.60	32.00	1.60	29.00	1.00	0.00
608490	1	1.60	26.00	1.90	20.00	1.30	38.00	1.00	1.00
608491	1	1.50	28.00	1.70	31.00	1.50	30.00	1.00	1.00
608493	1	1.60	31.00	1.80	32.00	1.40	33.00	1.00	1.00
608494	1	1.40	32.00	1.50	38.00	1.40	32.00	1.00	0.00
608495	1	1.60	25.00	1.90	30.00	1.50	29.00	1.00	0.00
608496	1	1.50	23.00	1.50	24.00	1.40	25.00	1.00	1.00
608497	1	1.20	27.00	1.40	30.00	1.30	29.00	0.00	0.00
608498	1	1.40	25.00	1.60	36.00	1.20	39.00	1.00	1.00
608499	1	3.50	28.00	3.20	27.00	3.00	30.00	1.00	1.00
608630	1	1.80	31.00	1.20	38.00	1.70	33.00	0.00	0.00
608639	1	1.30	22.00	1.00	28.00	1.30	29.00	1.00	1.00
608644	1	1.80	28.00	1.70	28.00	2.00	26.00	0.00	1.00
608646	1	2.10	35.00	1.70	36.00	2.10	36.00	1.00	1.00
608649	1	1.60	29.00	0.80	19.00	1.30	42.00	1.00	1.00
608651	1	1.30	28.00	1.20	35.00	0.90	57.00	0.00	1.00
608654	1	1.50	30.00	1.10	43.00	1.50	38.00	0.00	0.00
608655	1	1.80	37.00	1.30	41.00	1.50	40.00	1.00	1.00
608656	1	1.70	31.00	1.60	37.00	1.90	18.00	1.00	0.00
608816	1	1.00	29.00	0.80	32.00	1.10	32.00	0.00	1.00
608MRI	1	1.87	26.73	1.17	35.74	1.43	19.10	0.00	0.00
60MRI	1	1.88	34.85	2.67	11.62	1.90	28.63	1.00	1.00
610MRI	1	1.68	30.80	1.48	26.24	1.72	18.38	0.00	1.00
611272	1	1.30	20.00	1.70	25.00	1.30	26.00	0.00	1.00
611273	1	1.60	24.00	1.70	29.00	1.50	30.00	0.00	1.00
611274	1	1.60	31.00	1.80	29.00	1.50	38.00	0.00	0.00
611275	1	1.60	24.00	1.60	30.00	1.50	27.00	0.00	1.00
611276	1	1.60	25.00	2.10	14.00	1.50	33.00	0.00	1.00
611277	1	1.70	27.00	1.20	41.00	1.70	30.00	0.00	0.00
611278	1	1.60	22.00	1.60	35.00	1.50	29.00	0.00	0.00
611279	1	1.70	27.00	3.70	71.00	1.10	29.00	0.00	1.00
612MRI	1	1.90	31.55	1.37	29.70	1.53	17.60	0.00	0.00
615MRI	1	1.58	25.47	1.03	39.30	1.76	27.43	0.00	1.00
616MRI	1	1.23	46.97	1.43	24.64	1.48	46.79	0.00	0.00
617MRI	1	1.25	47.90	1.43	35.43	1.86	30.32	0.00	0.00
61MRI	1	1.56	29.63	2.57	11.96	2.31	21.02	1.00	1.00
620549	1	1.90	19.00	1.90	38.00	1.50	49.00	1.00	1.00
620550	1	2.10	14.00	2.00	31.00	1.60	36.00	0.00	0.00
620551	1	2.50	16.00	2.90	31.00	2.20	48.00	1.00	1.00
620557	1	1.90	18.00	2.80	12.00	2.00	32.00	1.00	0.00
620559	1	1.80	18.00	1.80	41.00	1.70	42.00	1.00	0.00
620560	1	1.80	15.00	1.80	14.00	1.10	39.00	1.00	1.00
620561	1	1.80	17.00	2.00	35.00	1.70	35.00	1.00	1.00
620562	1	1.40	15.00	1.40	43.00	1.20	23.00	1.00	1.00
620563	1	1.70	20.00	1.50	50.00	1.50	21.00	1.00	1.00
620564	1	1.80	16.00	2.10	31.00	2.00	19.00	1.00	1.00
620565	1	1.90	14.00	1.20	40.00	1.40	28.00	0.00	0.00
620566	1	1.70	21.00	1.90	41.00	1.50	39.00	1.00	1.00
620567	1	1.50	15.00	1.50	36.00	1.30	25.00	0.00	0.00
620568	1	1.80	19.00	1.70	37.00	1.70	31.00	0.00	0.00
620569	1	1.40	15.00	1.50	13.00	1.40	15.00	1.00	1.00
620570	1	1.70	13.00	1.20	41.00	1.20	34.00	1.00	1.00
620571	1	1.80	13.00	1.40	39.00	1.20	16.00	1.00	1.00
620572	1	1.80	12.00	1.90	23.00	1.50	15.00	1.00	1.00
620573	1	1.70	16.00	1.70	35.00	1.30	26.00	0.00	0.00
622981	1	1.50	32.00	1.20	33.00	1.30	28.00	0.00	0.00
622982	1	1.20	26.00	1.00	29.00	1.20	25.00	0.00	1.00
622984	1	1.50	35.00	1.30	35.00	1.70	27.00	0.00	1.00
622985	1	1.60	27.00	1.40	28.00	1.60	28.00	0.00	1.00
624926	1	1.60	28.00	1.50	37.00	1.30	38.00	1.00	1.00
624927	1	1.20	28.00	1.30	31.00	1.10	30.00	1.00	0.00
624928	1	1.60	28.00	1.40	28.00	1.40	30.00	1.00	1.00
624929	1	1.40	30.00	1.70	32.00	1.50	29.00	1.00	1.00
624930	1	1.40	30.00	1.60	22.00	1.30	33.00	1.00	1.00
624931	1	1.80	30.00	1.70	33.00	1.50	35.00	1.00	1.00
624932	1	1.80	29.00	1.30	43.00	1.50	37.00	1.00	1.00
624933	1	1.50	27.00	1.70	16.00	1.30	23.00	1.00	1.00
624934	1	1.70	28.00	1.20	40.00	1.40	35.00	1.00	1.00
624935	1	1.70	30.00	1.50	37.00	1.50	36.00	1.00	0.00
624936	1	1.20	29.00	1.50	20.00	1.20	29.00	1.00	0.00
624937	1	1.60	32.00	1.60	39.00	1.40	33.00	1.00	1.00
624938	1	1.70	26.00	1.40	33.00	1.70	33.00	1.00	0.00
624939	1	1.40	26.00	1.30	34.00	1.30	31.00	1.00	1.00
624940	1	1.90	30.00	1.90	30.00	1.70	44.00	1.00	0.00
624941	1	1.50	30.00	1.40	37.00	1.40	30.00	1.00	1.00
624942	1	1.50	35.00	1.60	41.00	1.40	32.00	1.00	1.00
624943	1	1.80	31.00	1.50	41.00	1.60	35.00	1.00	1.00
624944	1	1.40	26.00	1.20	41.00	1.10	34.00	1.00	0.00
624945	1	1.50	25.00	2.00	27.00	1.60	35.00	1.00	1.00
624946	1	1.50	28.00	1.50	36.00	1.20	36.00	1.00	0.00
624947	1	1.80	28.00	1.40	39.00	1.60	28.00	1.00	1.00
624948	1	1.80	29.00	2.00	38.00	2.00	38.00	1.00	1.00
624949	1	1.50	28.00	1.30	40.00	1.40	35.00	1.00	0.00
624950	1	1.50	34.00	1.70	21.00	1.40	39.00	1.00	1.00
624951	1	1.50	26.00	1.50	29.00	1.50	29.00	1.00	0.00
624952	1	1.70	27.00	1.30	39.00	1.50	34.00	1.00	0.00
624953	1	1.40	29.00	1.70	28.00	1.40	36.00	1.00	0.00
624954	1	1.50	28.00	1.50	34.00	1.40	26.00	1.00	1.00
624MRI	1	1.32	36.07	1.49	37.48	1.68	42.34	0.00	1.00
625162	1	1.30	37.00	1.10	38.00	1.00	22.00	1.00	1.00
625163	1	1.40	25.00	1.50	31.00	2.40	29.00	1.00	0.00
625164	1	1.20	32.00	0.90	28.00	1.80	33.00	1.00	1.00
625165	1	1.60	29.00	1.30	30.00	1.60	21.00	1.00	1.00
625166	1	1.30	34.00	1.00	37.00	1.40	32.00	1.00	1.00
625167	1	1.60	27.00	1.40	38.00	1.70	25.00	1.00	0.00
625168	1	1.90	31.00	1.30	36.00	1.40	28.00	1.00	1.00
625169	1	1.70	31.00	1.20	28.00	1.70	28.00	1.00	0.00
625170	1	1.50	34.00	1.20	37.00	1.20	25.00	1.00	1.00
625171	1	1.40	38.00	1.20	25.00	1.20	32.00	1.00	1.00
625MRI	1	1.07	25.80	1.40	28.57	1.97	47.07	1.00	1.00
626MRI	1	1.38	47.89	1.46	49.47	1.84	32.45	1.00	1.00
627168	1	1.70	29.00	2.10	33.00	1.80	31.00	1.00	0.00
627169	1	1.60	25.00	1.50	32.00	1.60	30.00	0.00	1.00
627170	1	1.20	27.00	1.70	24.00	1.40	28.00	1.00	0.00
627171	1	1.80	28.00	1.90	32.00	1.70	34.00	0.00	1.00
627172	1	1.40	28.00	1.50	24.00	1.00	36.00	0.00	1.00
627173	1	1.50	28.00	1.30	38.00	1.40	33.00	1.00	0.00
627174	1	1.50	30.00	1.60	27.00	1.40	29.00	0.00	1.00
627175	1	2.00	32.00	1.90	33.00	1.60	42.00	0.00	1.00
627176	1	1.40	26.00	1.30	34.00	1.40	38.00	1.00	1.00
627177	1	1.60	30.00	1.70	25.00	1.30	44.00	1.00	1.00
627178	1	1.40	26.00	1.30	44.00	1.40	39.00	0.00	0.00
627179	1	1.50	32.00	1.80	32.00	1.60	34.00	1.00	1.00
627180	1	1.50	32.00	1.10	41.00	1.30	38.00	1.00	1.00
627181	1	1.50	34.00	1.00	33.00	1.40	38.00	1.00	0.00
627182	1	1.60	26.00	1.20	34.00	1.60	31.00	1.00	1.00
627183	1	1.50	24.00	1.20	30.00	1.50	17.00	1.00	1.00
627184	1	1.60	26.00	2.10	29.00	1.60	34.00	1.00	0.00
627185	1	1.80	34.00	1.50	40.00	1.60	38.00	1.00	1.00
627186	1	1.60	33.00	2.30	39.00	1.70	49.00	1.00	1.00
627187	1	1.50	30.00	1.70	25.00	1.30	44.00	0.00	0.00
627188	1	1.40	26.00	1.30	44.00	1.40	39.00	0.00	0.00
627MRI	1	1.73	22.58	1.29	45.05	2.07	58.32	0.00	0.00
628MRI	1	2.30	33.77	1.66	28.54	1.75	72.30	1.00	1.00
629MRI	1	1.64	21.73	1.08	29.17	1.38	21.60	0.00	1.00
62MRI	1	1.34	29.23	2.37	10.99	1.78	23.25	1.00	1.00
630MRI	1	1.18	44.27	1.76	46.86	1.57	29.09	0.00	1.00
631MRI	1	2.13	23.97	1.37	34.64	1.24	46.34	0.00	0.00
632MRI	1	1.06	44.44	1.99	34.50	1.71	25.93	0.00	1.00
633MRI	1	2.65	32.05	1.41	43.89	1.73	37.83	1.00	1.00
634MRI	1	2.09	30.37	1.48	28.97	1.62	21.03	1.00	0.00
635MRI	1	1.13	49.43	1.77	34.43	3.55	14.45	1.00	1.00
636MRI	1	2.48	33.31	1.78	38.91	1.81	25.12	1.00	0.00
637MRI	1	2.73	31.83	1.69	42.82	2.14	40.42	0.00	1.00
638MRI	1	1.16	50.00	1.76	44.34	1.68	27.09	0.00	0.00
639MRI	1	2.20	33.21	1.97	33.92	1.79	49.81	1.00	1.00
63MRI	1	1.51	31.27	2.36	14.13	1.67	34.97	1.00	1.00
640MRI	1	1.34	57.50	2.11	55.28	1.95	37.55	1.00	1.00
641MRI	1	1.71	21.44	1.69	35.86	1.88	21.99	1.00	1.00
642MRI	1	2.03	27.36	1.73	41.56	1.56	37.37	1.00	1.00
643MRI	1	1.96	20.63	1.66	42.67	1.61	41.28	1.00	0.00
644MRI	1	1.76	45.98	1.72	28.97	1.49	30.38	1.00	1.00
64MRI	1	1.56	32.80	1.93	27.23	1.38	39.30	1.00	1.00
650MRI	1	2.07	30.48	1.37	31.82	1.72	19.22	0.00	0.00
651MRI	1	2.27	37.77	1.67	64.66	2.12	48.69	0.00	0.00
655MRI	1	2.93	32.87	1.87	59.58	2.44	34.23	0.00	1.00
657MRI	1	1.69	24.22	1.21	51.65	2.14	37.23	0.00	0.00
65MRI	1	1.62	30.58	2.55	13.12	1.71	32.50	1.00	1.00
66MRI	1	1.52	33.32	2.62	11.74	2.32	21.13	1.00	1.00
67MRI	1	1.66	31.48	2.46	11.71	1.40	35.33	1.00	0.00
68MRI	1	1.45	29.97	2.39	11.99	1.84	18.14	1.00	0.00
693MRI	1	1.64	32.68	1.93	54.47	1.85	35.51	1.00	1.00
694MRI	1	1.92	31.13	2.71	19.54	2.23	36.31	1.00	1.00
695MRI	1	2.44	28.09	2.31	47.97	2.29	34.10	1.00	1.00
696MRI	1	1.83	37.88	2.93	19.65	1.76	37.10	1.00	1.00
697MRI	1	1.93	29.15	1.75	46.44	1.63	31.37	0.00	1.00
698MRI	1	1.62	30.79	1.54	48.05	1.63	32.75	0.00	0.00
699MRI	1	1.76	26.78	1.90	61.32	1.69	42.80	1.00	1.00
69MRI	1	1.57	30.85	2.24	15.34	1.20	40.92	1.00	1.00
6MRI	1	1.65	32.29	2.53	10.52	1.58	29.24	1.00	0.00
701MRI	1	1.60	29.85	2.04	47.13	1.38	30.68	1.00	0.00
703MRI	1	1.31	20.17	2.09	27.94	2.20	41.88	0.00	1.00
70MRI	1	1.62	34.69	2.68	13.33	1.97	18.82	1.00	1.00
719192	1	1.20	29.00	1.00	37.00	1.20	21.00	0.00	1.00
719193	1	1.20	26.00	1.10	29.00	1.40	33.00	0.00	1.00
719194	1	1.30	35.00	1.20	37.00	1.30	27.00	0.00	1.00
719195	1	1.40	26.00	1.10	40.00	5.80	32.00	0.00	1.00
719196	1	1.10	31.00	1.00	36.00	1.10	17.00	0.00	0.00
719197	1	1.30	29.00	1.10	45.00	1.20	35.00	0.00	1.00
719198	1	1.40	28.00	1.10	36.00	1.10	17.00	0.00	1.00
719199	1	1.10	27.00	1.10	30.00	2.30	12.00	0.00	1.00
71MRI	1	1.46	32.07	2.66	12.96	1.60	20.57	1.00	1.00
72MRI	1	1.40	31.03	2.65	15.94	1.50	30.78	1.00	1.00
73MRI	1	1.68	29.69	2.60	13.19	2.64	29.16	1.00	1.00
74MRI	1	2.48	14.44	3.27	13.81	1.99	38.51	1.00	1.00
75MRI	1	2.35	13.96	2.92	12.20	1.77	40.37	1.00	1.00
76MRI	1	1.75	13.20	1.80	9.64	1.22	26.65	1.00	0.00
77MRI	1	2.19	12.59	2.17	9.27	1.58	19.79	1.00	0.00
78MRI	1	1.94	12.12	2.18	9.17	1.33	29.15	0.00	0.00
79MRI	1	1.60	16.93	1.68	8.46	1.47	26.62	1.00	0.00
7MRI	1	1.49	35.08	3.35	11.57	1.80	28.28	1.00	1.00
80MRI	1	1.68	12.15	1.78	9.18	1.12	16.47	1.00	1.00
81MRI	1	1.77	14.72	2.70	10.36	1.74	19.90	1.00	1.00
82MRI	1	2.15	12.99	2.77	10.32	1.59	15.79	1.00	1.00
83MRI	1	1.61	39.17	2.33	14.45	1.46	29.10	1.00	1.00
84MRI	1	1.85	39.08	2.12	12.70	1.40	14.30	1.00	1.00
85MRI	1	1.59	44.29	2.67	27.86	1.82	21.96	1.00	0.00
86MRI	1	1.72	40.26	2.98	15.28	1.29	28.53	1.00	0.00
87MRI	1	1.68	48.13	2.82	13.92	1.65	18.18	1.00	0.00
88MRI	1	1.58	43.35	2.80	14.80	1.21	34.09	1.00	1.00
89MRI	1	1.44	44.88	2.78	19.13	1.48	26.61	1.00	1.00
8MRI	1	1.35	25.16	1.81	9.27	1.33	38.89	1.00	1.00
90MRI	1	1.40	37.82	2.44	12.01	1.50	15.49	1.00	1.00
91MRI	1	1.55	39.45	2.51	33.71	1.43	26.16	1.00	1.00
92MRI	1	1.58	34.76	3.01	15.41	1.48	16.70	1.00	0.00
93MRI	1	1.53	48.96	2.04	36.15	1.30	16.76	1.00	1.00
94MRI	1	1.48	37.84	2.16	16.11	1.47	50.74	1.00	1.00
95MRI	1	1.49	37.88	2.13	19.87	1.43	29.70	1.00	1.00
96MRI	1	1.47	42.83	1.91	31.11	1.74	19.27	1.00	0.00
97MRI	1	1.48	38.12	3.06	18.30	1.77	27.19	1.00	0.00
98MRI	1	1.29	37.42	2.31	13.65	1.45	40.72	1.00	1.00
99MRI	1	1.41	41.72	2.01	13.14	1.44	27.87	1.00	1.00
9MRI	1	1.44	33.67	2.02	14.03	1.23	46.53	0.00	1.00
1113	3	1.38	52.41	1.52	31.58	1.38	27.50	0.00	1.00
1114	3	1.75	38.96	1.49	48.06	1.69	32.25	0.00	0.00
1115	3	1.80	46.64	1.38	17.01	2.13	47.76	1.00	1.00
1116	3	1.74	57.51	1.47	74.64	1.27	47.19	0.00	1.00
270	3	1.57	40.84	0.90	28.54	1.99	32.90	0.00	0.00
271	3	1.78	40.28	2.19	23.09	1.67	41.44	1.00	0.00
272	3	1.90	38.62	2.01	20.93	1.30	45.71	1.00	1.00
272MRI	3	1.93	38.86	1.75	43.19	1.48	30.04	0.00	1.00
273	3	2.22	22.92	2.28	52.91	2.32	29.10	0.00	0.00
273MRI	3	1.34	48.32	1.56	58.13	1.31	24.70	0.00	0.00
274	3	1.82	43.67	2.17	26.44	1.46	42.86	0.00	0.00
274MRI	3	2.11	35.16	2.31	42.29	1.93	31.27	1.00	1.00
275	3	1.57	41.34	1.74	22.32	1.06	25.15	0.00	0.00
275MRI	3	1.59	35.41	1.47	41.35	1.99	27.73	1.00	1.00
276	3	1.94	33.98	2.39	21.18	1.71	21.10	0.00	0.00
276MRI	3	1.63	37.90	1.26	39.03	1.23	27.02	1.00	1.00
277	3	1.88	43.35	1.95	24.13	1.52	43.89	0.00	0.00
277MRI	3	2.08	32.74	1.71	37.56	2.33	14.94	1.00	1.00
278	3	2.11	42.35	2.26	28.09	1.43	27.53	1.00	1.00
278MRI	3	1.94	36.84	1.62	30.46	1.54	31.20	1.00	1.00
279	3	1.90	36.93	1.97	14.60	1.45	38.36	1.00	1.00
279MRI	3	2.11	34.15	1.23	36.18	1.89	17.52	1.00	0.00
280	3	1.95	36.03	2.36	17.39	1.83	28.75	1.00	0.00
280MRI	3	2.33	37.81	2.03	40.16	2.04	23.14	0.00	1.00
281	3	1.42	36.78	1.98	15.03	1.39	39.66	1.00	0.00
281MRI	3	2.45	30.39	1.64	44.19	2.23	23.32	0.00	1.00
282	3	1.46	38.01	1.42	17.31	1.54	31.63	1.00	0.00
282MRI	3	2.00	35.52	1.77	30.59	1.54	40.91	1.00	1.00
283	3	1.97	42.83	1.91	19.59	1.01	34.21	0.00	0.00
283MRI	3	1.91	35.27	1.81	38.99	1.88	23.73	1.00	0.00
284MRI	3	1.61	35.91	1.48	52.49	1.46	15.07	1.00	1.00
285MRI	3	2.30	20.16	1.96	22.88	1.62	24.02	1.00	0.00
286MRI	3	2.05	21.82	1.71	30.38	1.84	29.03	1.00	1.00
287MRI	3	1.86	27.68	1.43	24.17	1.33	19.35	1.00	0.00
288MRI	3	2.00	31.46	1.71	30.25	1.32	45.00	1.00	1.00
289MRI	3	1.80	26.78	2.12	25.98	2.10	24.85	1.00	1.00
290MRI	3	2.90	18.19	2.41	22.60	1.95	28.11	1.00	1.00
291MRI	3	2.65	17.77	1.84	25.33	1.65	33.31	1.00	0.00
292MRI	3	1.46	52.64	1.90	25.33	1.95	21.27	1.00	1.00
33	3	2.15	41.52	1.81	38.36	2.00	46.44	1.00	1.00
34	3	1.44	38.87	1.19	46.02	1.92	26.41	1.00	1.00
346MRI	3	1.69	43.61	1.31	43.19	2.32	29.93	0.00	1.00
347MRI	3	2.90	30.55	2.03	31.56	1.58	67.93	0.00	1.00
348MRI	3	1.87	34.94	1.77	26.66	1.91	41.01	0.00	1.00
349MRI	3	2.48	20.67	1.44	25.81	2.36	45.97	0.00	1.00
35	3	1.55	42.10	1.47	53.01	2.09	27.21	1.00	0.00
36	3	2.21	38.32	1.47	52.36	2.17	22.93	1.00	0.00
361MRI	3	2.05	31.68	4.79	22.87	1.74	31.78	1.00	0.00
362MRI	3	2.97	25.19	3.25	12.50	2.32	70.46	1.00	1.00
363MRI	3	1.19	18.61	1.93	34.37	1.60	45.86	0.00	1.00
364MRI	3	1.68	24.79	2.05	13.38	1.63	30.43	1.00	0.00
365MRI	3	2.56	21.97	2.34	35.34	1.98	33.18	1.00	1.00
366MRI	3	2.58	16.55	2.06	12.60	1.95	30.89	1.00	1.00
367MRI	3	1.07	31.00	2.03	13.33	1.86	33.26	1.00	1.00
368MRI	3	2.28	13.05	1.53	37.04	1.47	48.42	0.00	1.00
369MRI	3	1.84	30.88	1.92	42.30	1.59	45.38	1.00	0.00
37	3	1.85	30.58	1.29	45.49	2.11	24.47	1.00	0.00
370MRI	3	2.68	27.62	2.14	35.68	1.54	40.15	1.00	1.00
371MRI	3	1.85	43.23	1.31	29.83	1.74	33.64	1.00	0.00
372MRI	3	2.23	31.30	2.23	24.60	2.72	23.04	0.00	0.00
373MRI	3	2.11	31.83	1.43	36.81	2.15	20.21	0.00	1.00
374MRI	3	2.23	39.88	2.62	25.45	2.14	37.02	1.00	1.00
38	3	1.96	39.66	1.68	52.51	1.83	25.67	1.00	0.00
39	3	2.36	38.67	1.54	45.96	2.15	32.59	1.00	0.00
40	3	1.69	34.51	1.58	58.99	1.83	25.59	1.00	0.00
41	3	1.76	32.58	1.81	57.42	1.82	26.76	1.00	0.00
42	3	2.21	31.62	1.95	50.83	2.55	23.88	1.00	0.00
43	3	1.45	37.80	1.44	43.70	1.69	33.60	1.00	0.00
44	3	1.38	39.81	1.03	48.58	1.17	52.10	1.00	0.00
45	3	1.38	41.21	0.99	49.94	0.93	37.78	1.00	0.00
46	3	2.05	32.22	1.45	37.92	1.64	32.24	1.00	0.00
5294	3	0.96	18.10	1.03	37.41	1.07	36.99	1.00	1.00
5295	3	1.64	42.59	1.15	46.08	1.27	44.98	1.00	1.00
5296	3	1.81	45.86	1.98	15.05	1.76	43.57	1.00	1.00
5297	3	1.69	34.25	2.01	15.72	2.01	15.39	0.00	1.00
5298	3	1.78	34.06	2.21	20.33	1.98	32.96	0.00	0.00
5299	3	1.28	25.48	1.22	18.76	1.61	33.89	0.00	1.00
551	3	1.67	27.34	1.46	45.39	1.78	25.26	1.00	1.00
552	3	1.80	36.64	1.94	41.53	1.33	29.41	1.00	1.00
553	3	1.82	32.82	1.72	34.21	1.87	21.78	1.00	0.00
554	3	1.55	34.35	1.37	50.25	1.22	37.05	1.00	0.00
555	3	1.92	40.56	1.82	63.58	1.44	44.90	0.00	1.00
556	3	1.96	31.86	1.02	46.12	1.34	64.61	1.00	1.00
557	3	1.65	30.35	1.64	48.17	1.42	17.17	1.00	0.00
558	3	1.70	32.19	1.77	45.19	1.74	22.66	1.00	0.00
559	3	1.91	32.25	1.78	39.48	1.55	48.03	1.00	1.00
560	3	2.10	36.03	1.56	50.24	2.09	37.98	1.00	1.00
561	3	1.80	37.30	1.98	56.20	0.91	41.27	1.00	1.00
562	3	2.02	39.58	2.46	22.28	1.11	37.87	1.00	1.00
563	3	1.40	33.20	1.45	52.43	1.76	23.86	1.00	0.00
031205-001020	2	1.29	19.32	1.23	32.82	1.56	29.86	1.00	1.00
031205-001024	2	1.22	32.13	0.99	26.13	1.32	35.63	1.00	1.00
031205-001025	2	1.13	21.46	1.18	31.11	1.10	30.00	0.00	0.00
031206-001185	2	0.98	31.63	0.85	25.30	0.90	26.96	1.00	0.00
031206-001281	2	1.24	38.38	1.25	36.50	1.32	43.11	1.00	1.00
031206-001282	2	1.31	32.83	1.33	32.18	1.35	35.09	1.00	1.00
031206-001284	2	1.11	37.82	1.20	35.44	0.93	35.17	1.00	1.00
031206-001286	2	1.15	36.70	1.14	32.49	1.08	45.06	1.00	1.00
031206-001287	2	1.07	34.83	1.21	42.22	1.13	50.34	0.00	1.00
031206-001291	2	1.16	42.23	0.99	33.87	1.38	26.46	1.00	1.00
031207-000555	2	0.81	29.20	0.99	30.37	0.88	25.37	0.00	1.00
031207-000890	2	1.07	28.78	0.96	29.65	0.80	18.41	1.00	1.00
031207-001134	2	0.89	36.99	1.10	39.31	1.14	37.97	0.00	1.00
031208-000318	2	0.87	30.48	0.84	31.19	0.66	19.31	0.00	1.00
031208-000541	2	1.61	45.47	1.14	12.17	1.26	12.53	1.00	1.00
031208-000545	2	1.17	12.61	1.03	17.97	1.19	19.39	0.00	1.00
031208-000559	2	0.72	18.82	0.78	23.30	0.81	24.00	1.00	0.00
031208-000560	2	0.71	19.14	0.71	23.65	0.94	37.10	0.00	1.00
031208-000561	2	0.58	19.86	0.64	20.52	0.70	22.78	1.00	0.00
031208-000563	2	0.75	23.39	0.71	15.20	1.00	29.43	0.00	1.00
031208-000574	2	1.19	21.07	0.81	26.13	1.50	37.23	1.00	1.00
031208-000582	2	1.02	18.01	0.67	13.42	1.07	23.14	0.00	1.00
031208-000590	2	1.29	12.24	0.81	10.20	1.19	51.99	1.00	1.00
031208-000608	2	1.52	13.43	0.89	9.45	1.33	45.07	1.00	1.00
031208-000609	2	1.28	19.91	0.93	10.11	1.25	16.07	1.00	1.00
031208-000614	2	0.95	17.52	0.91	12.60	1.08	18.57	1.00	1.00
031208-000618	2	1.09	25.55	0.66	15.92	1.23	41.79	1.00	1.00
031208-000641	2	0.88	28.44	0.99	47.88	1.11	40.87	1.00	1.00
031208-000642	2	1.12	31.24	0.90	26.91	1.22	15.54	0.00	1.00
031208-000644	2	1.08	37.77	0.78	29.08	1.17	17.30	1.00	1.00
031208-000648	2	1.15	33.99	0.96	31.98	1.29	26.32	1.00	1.00
031208-000653	2	1.19	33.73	0.80	20.09	1.37	14.24	1.00	0.00
031208-000655	2	1.16	34.07	0.89	31.14	1.33	20.74	1.00	1.00
031208-000668	2	1.20	36.28	1.17	34.40	1.19	39.93	1.00	0.00
031208-000669	2	1.14	34.18	0.92	30.87	1.01	25.97	1.00	1.00
031208-000670	2	1.13	38.98	0.71	22.93	0.77	15.90	1.00	1.00
031208-000671	2	1.12	34.34	0.89	34.32	1.05	28.10	1.00	1.00
031208-000672	2	1.13	30.73	0.69	16.17	1.38	44.89	1.00	1.00
031208-000678	2	1.05	24.83	1.01	25.37	1.02	17.21	1.00	1.00
031208-000681	2	1.45	35.47	1.30	27.30	1.37	12.35	1.00	1.00
031208-000685	2	1.42	34.10	1.18	36.89	1.14	37.20	1.00	1.00
031208-000689	2	1.24	34.38	1.02	33.24	1.23	22.81	1.00	1.00
031208-000690	2	1.15	34.35	0.93	33.61	0.89	19.91	1.00	1.00
031208-000693	2	1.32	31.73	0.86	22.19	0.80	25.78	0.00	0.00
031208-000699	2	1.36	37.39	1.16	26.79	0.94	19.72	1.00	1.00
031208-000700	2	1.22	30.55	0.83	22.86	0.85	31.82	1.00	0.00
031208-000703	2	1.22	34.10	1.00	30.27	1.38	22.13	1.00	0.00
031208-000704	2	1.38	31.98	0.81	21.80	1.32	35.02	0.00	0.00
031208-000705	2	1.10	37.70	0.73	22.50	0.94	31.77	0.00	0.00
031208-000706	2	1.23	34.71	0.84	23.57	0.83	23.74	1.00	0.00
031208-000711	2	1.32	33.80	0.84	24.67	1.43	38.36	1.00	1.00
031208-000717	2	1.07	27.83	1.00	33.59	1.09	15.67	1.00	0.00
031208-000718	2	1.03	36.11	1.01	35.50	0.94	23.36	1.00	1.00
031208-00556	2	0.70	11.66	1.29	15.25	1.37	18.51	1.00	0.00
031209-000173	2	0.96	33.86	1.07	37.12	1.16	24.37	1.00	1.00
031210-000603	2	0.91	19.91	1.16	41.26	0.94	16.55	0.00	0.00
031210-000841	2	1.13	36.70	0.63	13.61	1.09	37.52	1.00	1.00
031212-000101	2	1.45	29.79	1.26	27.97	1.21	27.13	1.00	1.00
031301-000076	2	1.35	31.18	1.37	36.05	1.71	35.54	1.00	0.00
031301-000077	2	1.31	25.73	1.26	28.55	1.57	35.85	1.00	0.00
031301-000078	2	1.50	34.69	1.39	35.96	1.54	32.90	1.00	1.00
031301-000251	2	1.94	28.49	1.64	27.90	1.22	18.51	1.00	0.00
031301-000252	2	1.34	33.83	1.34	29.97	0.88	16.29	1.00	0.00
031301-000253	2	1.30	28.41	1.19	26.54	1.07	19.80	0.00	1.00
031301-000254	2	1.22	32.92	1.84	27.84	1.54	20.23	1.00	1.00
031301-000255	2	1.43	23.55	1.16	31.25	1.53	25.46	1.00	0.00
031301-000256	2	1.27	16.79	1.20	22.96	1.24	23.53	1.00	1.00
031301-000257	2	1.11	22.50	1.11	28.92	1.41	12.29	1.00	0.00
031301-000258	2	1.65	14.96	1.10	27.51	1.22	25.14	1.00	0.00
031301-000259	2	1.04	24.43	1.09	23.40	1.20	19.50	1.00	0.00
031301-000281	2	1.27	33.88	1.27	34.68	0.91	23.89	1.00	0.00
031301-000282	2	1.57	25.74	1.71	27.54	1.37	22.55	1.00	0.00
031301-000283	2	1.15	27.82	1.67	31.14	1.13	22.50	1.00	1.00
031301-000284	2	1.23	23.91	1.41	23.79	1.20	23.13	1.00	0.00
031301-000285	2	0.98	30.49	1.24	27.27	1.11	16.00	1.00	0.00
031301-000286	2	1.52	31.34	1.71	33.42	1.21	28.58	1.00	0.00
031301-000287	2	1.41	28.84	1.71	32.94	1.50	34.06	1.00	0.00
031301-000288	2	1.14	34.03	1.19	35.31	1.35	25.67	1.00	0.00
031301-000289	2	1.09	31.75	1.58	28.06	1.03	15.78	1.00	0.00
031301-000290	2	1.10	27.96	1.24	30.45	1.41	31.71	1.00	0.00
031301-000291	2	1.55	33.70	1.18	30.95	1.15	20.61	1.00	0.00
031301-000292	2	0.79	27.81	0.96	31.28	0.62	14.90	1.00	0.00
031301-000293	2	0.92	24.25	1.00	27.11	1.08	22.59	1.00	1.00
031301-000294	2	1.00	31.91	0.94	29.68	0.37	7.56	1.00	0.00
031301-000295	2	1.03	27.08	0.78	33.41	1.13	24.08	1.00	0.00
031301-000296	2	0.89	27.71	0.94	33.26	0.97	36.97	1.00	1.00
031301-000297	2	1.09	24.52	1.00	24.00	1.09	20.18	1.00	0.00
031301-000298	2	0.83	28.23	1.28	19.95	1.01	25.96	1.00	1.00
031301-000299	2	1.09	25.25	2.25	31.25	1.14	30.52	1.00	1.00
031301-000300	2	0.90	25.39	0.90	18.96	1.13	30.51	1.00	0.00
031301-000301	2	1.03	33.73	1.00	33.66	1.13	26.59	1.00	1.00
031301-000302	2	0.86	26.03	1.06	23.63	1.01	29.07	1.00	1.00
031301-000303	2	1.03	34.33	0.87	18.68	1.28	24.60	1.00	1.00
031301-000304	2	1.07	32.46	1.23	28.66	0.72	16.35	1.00	1.00
031301-000305	2	1.16	29.41	1.33	33.17	1.19	23.39	0.00	1.00
031301-000306	2	1.14	32.24	1.15	26.93	0.55	9.42	0.00	1.00
031301-000307	2	1.07	32.85	1.22	32.17	0.64	15.01	1.00	1.00
031301-000308	2	1.09	29.24	1.13	29.86	0.62	13.55	1.00	0.00
031301-000309	2	1.41	28.10	1.48	22.21	1.10	16.50	1.00	0.00
031302-000318	2	1.03	32.13	1.54	38.94	1.17	31.57	1.00	0.00
031302-000319	2	1.77	33.95	2.00	29.89	2.17	24.65	1.00	0.00
031302-000320	2	1.73	27.62	1.80	32.70	1.53	26.97	1.00	0.00
031304-000038	2	2.49	20.44	1.70	29.33	1.95	54.44	1.00	0.00
031304-000039	2	2.23	35.32	1.81	16.87	2.12	46.69	1.00	1.00
031304-000041	2	2.07	32.02	1.64	40.35	1.92	33.80	1.00	1.00
031304-000045	2	1.54	32.53	1.53	38.85	1.12	32.61	1.00	1.00
031304-000047	2	1.59	31.53	1.30	36.02	1.54	35.24	1.00	1.00
031304-000048	2	1.56	28.49	1.09	25.53	1.44	27.72	1.00	1.00
031304-000057	2	1.51	28.57	1.79	31.78	1.85	25.75	1.00	1.00
031304-000058	2	1.42	38.31	1.51	34.49	2.23	39.64	1.00	1.00
031305-000388	2	1.14	45.09	0.89	30.73	1.18	29.86	1.00	0.00
031305-000389	2	1.07	47.16	0.87	35.36	1.18	46.71	1.00	1.00
031305-000390	2	1.15	37.43	1.07	39.81	1.74	24.86	0.00	1.00
031306-000019	2	1.07	52.67	0.99	53.59	1.49	43.11	0.00	1.00
031306-000020	2	1.80	43.67	1.59	46.90	1.55	57.33	0.00	1.00
031306-000021	2	1.37	57.28	1.56	48.93	1.25	47.55	0.00	1.00
031306-000224	2	1.84	50.50	1.94	43.79	1.45	51.45	1.00	1.00
031306-000225	2	1.85	39.55	1.87	44.45	1.96	63.44	1.00	0.00
031308-000793	2	1.21	35.13	1.04	29.46	0.94	25.21	0.00	1.00
031309-000571	2	1.01	18.84	0.81	38.33	0.86	26.59	1.00	1.00
031309-000589	2	0.66	20.39	0.74	32.63	1.35	52.17	0.00	1.00
031311-000445	2	1.12	41.02	1.67	16.72	1.43	11.14	0.00	1.00
031311-000446	2	0.99	43.01	1.12	19.16	0.96	15.04	0.00	1.00
031311-000447	2	1.09	47.66	0.94	14.99	4.53	17.11	1.00	1.00
031311-000448	2	1.33	41.11	1.24	13.82	5.87	29.30	1.00	1.00
031312-000151	2	1.57	39.91	0.98	30.57	1.56	34.35	0.00	1.00
031312-000152	2	1.56	27.47	1.17	31.51	0.95	19.92	0.00	0.00
031312-000153	2	1.21	36.27	1.21	39.52	1.11	32.02	1.00	0.00
031312-000154	2	1.67	34.98	1.03	35.21	1.53	35.96	0.00	0.00
031312-000155	2	1.24	30.67	0.98	31.56	0.79	17.05	0.00	1.00
031312-000156	2	1.53	31.45	1.08	34.78	1.35	35.92	1.00	1.00
031312-000227	2	1.32	32.08	1.62	39.09	1.41	18.48	0.00	1.00
031312-000228	2	1.77	34.50	1.24	36.92	1.03	10.17	0.00	1.00
031312-000229	2	1.65	30.22	1.47	35.31	1.24	20.56	0.00	0.00
031312-000230	2	1.78	24.46	1.75	28.66	1.53	17.49	0.00	1.00
031312-000231	2	1.86	32.81	1.55	25.95	1.54	27.11	0.00	1.00
031312-000232	2	1.73	32.74	1.75	42.34	1.28	24.55	0.00	0.00
031312-000233	2	1.07	29.99	1.10	39.36	1.37	31.31	0.00	1.00
031312-000234	2	1.59	23.63	1.51	32.18	1.46	18.60	0.00	1.00
031312-000235	2	1.90	32.87	1.99	37.64	1.58	25.89	0.00	0.00
031312-000236	2	2.26	39.33	1.47	37.80	1.38	32.91	0.00	0.00
031312-000237	2	2.03	33.04	1.59	38.03	1.92	19.88	0.00	0.00
031312-000238	2	1.64	31.46	1.83	36.84	1.60	14.36	1.00	1.00
031312-000239	2	2.21	14.00	1.23	36.84	1.02	17.86	1.00	1.00
031312-000240	2	1.91	24.40	1.44	27.58	1.82	24.79	1.00	0.00
031312-000241	2	1.92	29.80	1.65	33.76	1.24	29.51	1.00	1.00
031312-000242	2	1.97	37.45	1.16	37.95	1.18	35.98	0.00	0.00
031312-000243	2	2.00	29.56	1.48	24.70	1.49	28.58	1.00	1.00
031312-000244	2	1.72	31.23	1.74	34.62	1.76	36.47	1.00	1.00
031312-000245	2	1.61	34.34	1.53	15.92	1.11	33.00	1.00	1.00
031312-000246	2	1.64	31.21	1.12	32.39	1.17	26.35	1.00	0.00
031312-000247	2	1.19	41.26	1.15	29.06	1.17	28.49	1.00	1.00
031312-000248	2	1.23	27.89	1.09	29.91	1.32	13.44	1.00	0.00
031312-000249	2	1.84	34.07	0.96	26.71	1.24	30.26	1.00	1.00
031312-000250	2	1.29	28.58	1.19	35.03	1.53	22.83	0.00	1.00
031312-000251	2	1.59	25.48	1.71	37.70	1.84	29.62	0.00	0.00
031312-000252	2	0.99	25.02	0.77	32.55	1.01	13.95	1.00	1.00
031312-000253	2	0.88	29.47	0.65	32.14	0.82	33.67	1.00	1.00
031312-000254	2	1.63	27.52	0.59	27.36	0.73	34.40	0.00	0.00
031312-000255	2	2.06	32.26	1.87	38.01	1.52	31.77	0.00	0.00
123137	2	1.17	31.00	1.08	45.00	1.27	45.00	1.00	0.00
123181	2	1.32	28.00	1.18	32.00	1.55	31.00	0.00	1.00
123209	2	1.36	34.00	1.14	44.00	1.50	39.00	1.00	1.00
123320	2	1.40	31.00	0.92	24.00	1.60	37.00	0.00	1.00
123385	2	0.97	23.00	1.27	45.00	1.54	39.00	0.00	0.00
12PF00427	2	1.20	40.20	0.71	11.78	1.34	31.85	1.00	0.00
12PF00430	2	1.04	32.98	0.81	12.95	1.46	14.90	1.00	0.00
12PF00433	2	1.11	30.62	0.79	11.71	1.27	16.49	1.00	1.00
12PF00515	2	1.32	34.17	0.85	27.32	1.10	15.77	1.00	0.00
12PF00588	2	0.91	39.17	0.69	12.17	0.84	19.59	1.00	0.00
12PF00603	2	1.23	28.77	1.12	27.43	1.28	18.27	1.00	0.00
12RS00002	2	1.21	17.20	0.92	12.00	1.09	16.40	0.00	0.00
12RS00003	2	0.96	20.90	0.92	11.40	0.98	21.70	0.00	1.00
12RS00004	2	0.92	20.20	1.05	11.00	1.47	23.60	0.00	0.00
12RS00006	2	0.94	19.50	1.14	12.40	1.10	26.50	0.00	1.00
12RS00008	2	1.00	24.00	1.24	39.10	1.21	61.10	0.00	0.00
12RS00009	2	1.21	21.40	1.12	16.10	1.20	30.90	0.00	0.00
12RS00011	2	0.76	38.00	0.78	18.60	0.75	37.20	0.00	1.00
12RS00015	2	0.86	31.80	1.21	14.30	1.47	45.40	0.00	1.00
12RS00016	2	0.90	38.30	1.14	15.60	1.14	44.20	0.00	1.00
12RS00017	2	1.12	25.30	0.98	13.90	1.63	25.00	0.00	1.00
12RS00018	2	0.88	28.70	0.86	13.40	1.12	38.40	0.00	0.00
12RS00020	2	0.90	26.20	1.13	12.00	1.24	29.30	0.00	1.00
12RS00022	2	1.00	22.60	0.86	11.80	1.36	28.10	0.00	0.00
12RS00024	2	0.79	11.90	0.76	28.00	0.77	16.90	0.00	0.00
12RS00025	2	0.78	19.70	2.20	15.30	1.16	36.40	0.00	1.00
12RS00026	2	0.73	26.40	0.88	14.00	1.08	20.80	0.00	1.00
12RS00028	2	0.81	24.70	0.71	12.80	0.79	21.20	0.00	1.00
12RS00029	2	0.95	20.70	0.88	10.40	1.07	20.60	0.00	1.00
12RS00030	2	0.92	25.70	0.87	12.90	1.30	34.70	0.00	1.00
12RS00074	2	0.89	31.00	0.94	11.30	1.17	45.50	0.00	1.00
12RS00075	2	0.95	36.60	0.91	14.10	1.70	40.20	0.00	1.00
12RS00076	2	0.92	37.60	1.27	14.50	2.16	29.20	0.00	1.00
12RS00077	2	1.13	25.30	1.70	20.80	1.20	42.80	0.00	1.00
12RS00078	2	1.09	32.10	1.04	10.70	1.63	18.20	0.00	1.00
12RS00079	2	1.53	43.10	1.32	13.90	2.48	29.90	0.00	1.00
12RS00080	2	1.07	50.90	1.20	28.70	1.48	42.70	0.00	1.00
12RS00081	2	0.92	30.10	0.75	14.60	0.99	39.10	0.00	1.00
12RS00082	2	0.81	31.10	1.55	26.20	1.04	29.70	0.00	1.00
12RS00083	2	0.80	36.30	0.90	14.10	1.22	33.00	0.00	1.00
12RS00084	2	0.70	19.90	0.62	10.80	1.01	35.10	0.00	1.00
12RS00085	2	0.97	25.60	1.00	12.40	1.33	19.50	0.00	1.00
12RS00087	2	1.44	49.90	1.04	14.50	2.09	25.60	0.00	1.00
12RS00088	2	1.14	32.60	1.30	12.80	1.12	36.20	0.00	1.00
12RS00090	2	0.69	25.10	0.69	11.40	0.84	37.80	0.00	1.00
12RS00091	2	0.84	23.00	0.81	11.60	0.95	41.60	0.00	1.00
12RS00092	2	1.41	17.50	1.12	12.70	1.40	44.90	0.00	1.00
12RS00093	2	0.93	35.00	0.98	14.80	1.04	31.80	0.00	1.00
12RS00094	2	0.91	22.00	1.00	12.50	1.01	24.30	0.00	1.00
12RS00095	2	0.83	21.90	0.76	11.50	1.05	21.00	0.00	1.00
12RS00096	2	1.02	22.00	1.30	16.30	1.32	31.00	0.00	0.00
12RS00098	2	1.75	30.90	1.27	16.30	1.34	34.10	0.00	0.00
12RS00099	2	1.74	26.40	1.12	12.00	1.17	29.00	0.00	1.00
12RS00100	2	1.21	38.10	1.66	21.00	1.02	32.00	0.00	1.00
12RS00103	2	1.19	23.10	0.88	12.40	1.54	26.50	0.00	1.00
12RS00104	2	1.26	19.80	0.88	11.90	1.51	29.10	0.00	0.00
12RS00105	2	1.07	17.90	0.92	12.50	1.18	43.00	0.00	1.00
12RS00107	2	1.16	23.90	0.84	14.00	1.21	25.60	0.00	0.00
12RS00108	2	0.60	30.00	0.80	13.60	1.56	46.00	0.00	1.00
12RS00109	2	0.91	30.50	0.77	12.90	1.10	23.00	0.00	1.00
12RS00110	2	0.90	31.00	0.80	17.40	1.39	32.00	0.00	1.00
12RS00111	2	0.56	31.00	0.48	12.20	1.05	20.00	0.00	1.00
12RS00112	2	0.56	23.30	0.50	12.70	0.76	21.80	0.00	1.00
12RS00113	2	0.41	23.80	0.46	10.40	0.86	28.00	1.00	0.00
12RS00120	2	1.67	50.00	0.67	17.80	1.48	47.50	1.00	1.00
12RS00121	2	1.46	42.40	0.69	20.80	1.59	56.00	1.00	1.00
12RS00130	2	1.60	44.40	0.66	19.00	1.76	47.00	1.00	0.00
12RS00143	2	1.32	38.70	1.26	51.10	1.48	43.70	0.00	1.00
12RS00144	2	1.40	44.20	1.45	44.50	1.41	36.40	1.00	1.00
12RS00187	2	1.05	41.60	0.75	13.20	1.21	19.60	1.00	0.00
12RS00224	2	1.54	41.30	1.66	47.40	1.48	29.50	1.00	0.00
13RS00001	2	1.14	14.50	1.54	40.40	1.35	19.20	0.00	1.00
13RS00002	2	1.12	28.60	1.30	48.00	1.06	20.70	0.00	1.00
13RS00003	2	1.09	30.90	1.22	42.60	1.09	20.10	0.00	1.00
13RS00010	2	1.23	32.70	1.28	47.80	1.39	50.20	1.00	1.00
13RS00011	2	1.32	21.40	1.33	37.70	1.46	38.30	1.00	1.00
13RS00012	2	1.37	17.60	1.74	41.10	1.76	46.80	1.00	1.00
13RS00014	2	1.21	27.80	1.02	32.50	1.17	24.50	1.00	0.00
13RS00015	2	1.27	32.20	1.30	33.00	1.44	22.70	1.00	1.00
13RS00016	2	1.66	22.00	1.66	37.30	1.29	21.40	1.00	0.00
13RS00017	2	1.12	22.10	1.23	28.90	1.48	36.70	1.00	1.00
13RS00018	2	1.42	23.20	1.22	27.80	1.55	25.40	1.00	0.00
13RS00019	2	0.80	12.60	0.96	23.30	1.00	28.00	0.00	1.00
13RS00021	2	1.20	12.20	0.78	10.40	1.31	22.50	0.00	1.00
13RS00022	2	2.14	9.67	0.69	24.00	0.99	19.80	0.00	1.00
13RS00023	2	0.91	14.60	1.42	26.00	0.92	13.80	0.00	1.00
13RS00024	2	1.16	28.40	1.41	15.30	1.04	24.00	0.00	0.00
13RS00025	2	1.34	20.80	1.20	34.60	0.93	11.20	0.00	1.00
13RS00026	2	0.87	32.20	2.00	41.20	0.69	18.80	0.00	1.00
13RS00027	2	0.80	10.60	1.19	24.70	0.76	16.40	0.00	1.00
13RS00028	2	0.65	31.00	0.78	23.00	1.10	29.90	0.00	1.00
13RS00030	2	0.91	29.40	1.50	13.20	18.00	44.40	0.00	1.00
13RS00031	2	1.06	15.60	0.83	17.60	0.94	32.10	0.00	0.00
13RS00032	2	1.00	13.10	1.44	37.30	1.05	17.00	0.00	1.00
13RS00033	2	1.05	15.20	0.81	28.10	1.56	56.90	0.00	1.00
13RS00035	2	0.85	27.50	1.04	12.20	1.28	21.80	0.00	1.00
13RS00036	2	1.99	27.50	1.62	14.60	3.60	26.50	0.00	1.00
13RS00037	2	1.06	31.80	1.00	24.40	1.55	36.90	0.00	1.00
13RS00038	2	1.36	24.40	1.56	16.10	1.68	29.70	0.00	1.00
13RS00039	2	1.25	10.20	1.33	32.60	1.41	23.90	1.00	1.00
13RS00040	2	1.61	33.30	1.32	14.30	1.14	32.30	1.00	1.00
13RS00041	2	1.76	36.50	1.30	18.30	1.99	43.30	1.00	1.00
13RS00042	2	1.35	12.40	1.44	14.70	1.53	29.90	1.00	1.00
13RS00043	2	1.12	13.00	1.56	45.20	1.39	38.50	1.00	0.00
13RS00044	2	1.38	14.60	1.74	38.00	1.67	37.00	1.00	1.00
13RS00045	2	1.52	35.90	1.47	30.20	1.71	31.50	1.00	0.00
13RS00046	2	1.09	17.10	1.63	32.60	1.50	40.00	1.00	1.00
13RS00047	2	1.64	12.90	1.46	41.60	1.75	35.40	1.00	0.00
13RS00048	2	1.16	14.40	1.54	35.70	1.51	31.40	1.00	1.00
13RS00059	2	1.07	10.50	0.84	20.70	1.50	23.30	0.00	1.00
13RS00060	2	0.96	12.80	1.01	15.40	1.20	10.90	0.00	1.00
13RS00061	2	0.94	9.77	0.81	18.10	1.16	33.00	0.00	1.00
13RS00063	2	0.90	12.20	0.82	16.70	1.42	40.80	0.00	0.00
13RS00065	2	0.66	17.20	0.61	11.20	0.91	10.60	0.00	1.00
13RS00067	2	0.71	14.70	0.91	23.30	3.48	29.10	0.00	1.00
13RS00068	2	0.94	21.20	0.84	12.30	1.39	33.50	0.00	1.00
13RS00069	2	0.89	16.90	0.89	9.64	1.00	26.70	0.00	0.00
13RS00070	2	0.67	31.10	0.87	19.00	1.23	27.10	0.00	1.00
13RS00071	2	0.72	28.20	0.73	15.20	1.42	27.10	0.00	1.00
13RS00072	2	0.73	24.80	0.90	13.30	3.00	24.10	0.00	1.00
13RS00073	2	0.77	39.30	0.75	16.90	1.10	21.20	0.00	1.00
13RS00074	2	1.35	38.80	1.20	44.20	1.02	27.70	0.00	0.00
13RS00075	2	1.33	35.20	1.14	39.30	1.08	30.90	1.00	1.00
13RS00095	2	0.75	36.70	0.93	39.50	0.97	29.20	0.00	1.00
13RS00097	2	0.89	12.70	1.14	38.40	1.14	17.40	0.00	0.00
13RS00100	2	1.39	31.20	1.31	36.90	1.21	19.90	0.00	1.00
13RS00101	2	1.03	49.90	1.07	19.90	0.92	20.60	0.00	0.00
13RS00103	2	1.24	30.40	1.17	28.70	1.07	20.60	0.00	1.00
13RS00104	2	1.45	32.50	1.37	35.70	1.60	20.60	0.00	1.00
13RS00105	2	1.12	41.80	1.36	16.80	2.34	37.10	0.00	1.00
13RS00106	2	0.94	42.70	1.26	19.90	0.91	26.50	0.00	1.00
13RS00107	2	1.07	43.30	1.20	16.30	1.32	43.10	0.00	0.00
13RS00108	2	0.80	29.10	0.80	10.80	1.15	25.80	0.00	1.00
13RS00109	2	0.95	32.80	1.02	12.40	1.21	26.10	0.00	1.00
13RS00110	2	1.03	38.90	1.24	12.50	3.30	30.40	0.00	1.00
13RS00117	2	1.08	38.90	1.27	40.80	1.65	34.30	0.00	0.00
13RS00146	2	1.42	51.30	1.08	19.50	1.60	18.40	0.00	1.00
13RS00147	2	1.43	41.40	1.42	34.80	1.93	49.10	0.00	1.00
13RS00151	2	1.62	49.80	1.15	16.30	1.85	38.40	0.00	0.00
13RS00152	2	2.02	41.80	1.18	21.20	1.38	29.50	1.00	1.00
13RS00153	2	1.18	32.80	0.88	14.30	1.19	26.60	1.00	0.00
13RS00154	2	1.36	33.50	1.20	23.30	1.50	35.20	1.00	1.00
13RS00155	2	0.99	12.20	1.56	36.20	0.88	13.80	1.00	1.00
13RS00156	2	1.41	35.10	0.92	13.30	5.28	21.10	1.00	0.00
13RS00157	2	1.51	42.80	1.33	18.60	0.69	22.80	1.00	0.00
13RS00158	2	1.30	13.60	1.06	14.50	1.20	30.20	1.00	1.00
13RS00159	2	1.72	51.80	0.86	15.20	1.74	57.70	1.00	0.00
13RS00160	2	1.10	12.20	1.28	12.50	1.02	13.60	1.00	0.00
13RS00161	2	1.15	16.10	0.96	34.40	1.49	48.40	1.00	1.00
13RS00162	2	2.68	28.70	1.98	38.80	1.80	51.00	1.00	1.00
13RS00163	2	1.47	35.10	0.96	21.30	1.22	26.50	1.00	0.00
13RS00164	2	0.96	37.80	1.70	36.10	1.54	35.80	1.00	0.00
13RS00165	2	1.33	37.20	0.95	13.60	1.18	36.80	1.00	1.00
13RS00166	2	1.54	40.80	0.99	15.70	1.43	21.30	1.00	0.00
13RS00167	2	1.25	32.10	1.67	45.60	1.46	46.20	1.00	0.00
13RS00168	2	1.79	47.90	1.18	24.40	1.69	33.80	1.00	0.00
13RS00169	2	1.27	17.60	1.00	23.90	1.24	24.30	1.00	1.00
13RS00170	2	1.12	22.00	1.51	34.50	1.74	34.40	1.00	1.00
13RS00171	2	1.31	38.80	1.12	37.50	1.13	21.80	1.00	0.00
13RS00172	2	1.15	36.60	1.04	25.00	0.73	13.00	1.00	1.00
13RS00173	2	1.32	43.20	1.24	34.10	1.24	23.00	1.00	0.00
13RS00174	2	1.31	33.50	1.73	35.10	1.26	14.90	1.00	0.00
13RS00175	2	0.95	16.10	1.56	48.70	1.80	26.40	1.00	1.00
13RS00176	2	1.38	34.80	0.85	21.00	1.34	41.20	1.00	0.00
13RS00177	2	1.16	37.40	0.89	13.30	1.17	28.20	1.00	1.00
13RS00178	2	1.38	34.30	1.05	13.60	1.62	41.20	1.00	0.00
13RS00179	2	1.38	35.00	0.87	16.70	1.10	44.10	1.00	0.00
13RS00180	2	1.48	39.60	1.08	16.80	1.29	40.40	1.00	1.00
13RS00181	2	1.46	47.20	0.93	16.40	1.35	45.60	1.00	1.00
13RS00182	2	2.08	26.40	0.95	14.00	1.18	35.50	1.00	1.00
13RS00183	2	1.63	43.60	1.10	16.60	0.98	53.80	1.00	1.00
13RS00184	2	0.86	39.10	0.94	48.30	0.95	40.20	1.00	1.00
13RS00185	2	1.20	37.80	0.81	16.20	1.38	25.50	1.00	1.00
13RS00186	2	1.20	42.50	1.06	18.00	1.72	59.60	1.00	0.00
13RS00187	2	1.20	39.20	0.97	14.60	1.38	36.40	1.00	1.00
13RS00188	2	1.48	33.60	1.26	13.00	1.54	41.60	1.00	1.00
13RS00189	2	1.45	33.20	1.22	14.80	1.10	25.20	1.00	1.00
13RS00190	2	1.72	39.00	1.06	16.00	1.44	32.00	0.00	0.00
13RS00191	2	1.35	36.10	1.03	13.00	1.08	11.80	1.00	1.00
13RS00192	2	1.51	35.70	1.30	14.90	1.77	31.40	0.00	0.00
13RS00194	2	1.58	41.80	1.31	17.00	1.52	44.80	1.00	1.00
13RS00195	2	1.63	41.50	1.32	19.30	0.98	22.80	0.00	0.00
13RS00196	2	1.54	41.70	1.08	13.40	0.95	18.70	0.00	0.00
13RS00197	2	1.26	31.00	1.17	16.20	1.46	30.30	1.00	0.00
13RS00199	2	1.67	40.80	1.32	35.40	1.26	26.60	0.00	1.00
13RS00200	2	1.50	40.40	1.13	16.30	1.54	47.20	0.00	0.00
13RS00201	2	1.53	38.50	1.53	38.50	1.14	42.60	1.00	1.00
13RS00203	2	1.66	34.60	1.10	13.60	1.21	30.20	1.00	1.00
13RS00204	2	1.77	34.30	1.36	19.30	1.53	34.40	1.00	0.00
13RS00205	2	1.33	37.60	1.07	16.10	2.98	39.40	1.00	0.00
13RS00206	2	1.55	34.20	1.22	15.00	1.36	17.80	1.00	0.00
13RS00207	2	1.59	36.90	0.98	11.50	1.25	36.00	1.00	0.00
13RS00209	2	1.78	42.90	1.32	18.40	1.42	27.00	1.00	0.00
13RS00210	2	1.38	37.10	0.95	14.00	1.42	47.60	1.00	1.00
13RS00211	2	1.24	34.80	1.02	27.50	1.07	40.40	1.00	1.00
13RS00212	2	1.78	34.20	1.32	15.10	1.27	32.10	1.00	1.00
13RS00213	2	1.49	35.00	0.98	12.60	1.46	34.20	1.00	1.00
13RS00214	2	1.23	32.60	0.85	19.90	1.14	21.70	0.00	1.00
13RS00215	2	1.60	38.70	1.09	26.60	1.79	51.80	1.00	1.00
13RS00216	2	1.68	38.40	1.46	28.70	1.80	15.30	1.00	0.00
13RS00217	2	1.82	43.70	1.24	37.20	1.73	41.80	1.00	0.00
13RS00218	2	1.72	25.60	1.24	20.70	1.40	15.60	1.00	0.00
13RS00219	2	1.60	41.40	0.92	25.40	0.98	39.70	1.00	0.00
13RS00220	2	1.86	42.90	1.16	27.20	2.05	43.30	1.00	1.00
13RS00221	2	1.49	31.70	1.26	13.40	1.45	23.80	1.00	0.00
13RS00222	2	1.40	32.10	1.15	31.30	1.38	43.80	0.00	1.00
13RS00223	2	1.57	32.80	1.61	35.10	1.37	19.20	1.00	1.00
13RS00224	2	1.61	39.00	1.15	13.00	1.40	12.20	1.00	1.00
13RS00225	2	1.54	31.20	1.23	26.90	1.35	30.70	1.00	0.00
13RS00226	2	1.67	42.10	1.18	33.80	2.15	19.00	1.00	1.00
13RS00227	2	1.26	36.30	1.22	32.50	1.21	32.60	0.00	1.00
13RS00228	2	1.48	41.10	1.16	14.30	1.29	47.40	0.00	1.00
13RS00229	2	1.39	32.90	1.16	26.90	1.29	45.70	1.00	1.00
13RS00230	2	1.47	34.40	0.97	25.20	1.28	25.20	1.00	0.00
13RS00231	2	1.88	43.10	1.63	16.90	1.56	38.40	1.00	0.00
13RS00232	2	1.85	40.90	1.60	42.70	1.54	39.60	1.00	0.00
13RS00233	2	1.52	38.00	1.10	14.60	1.44	45.80	1.00	1.00
16RS00149	2	1.29	36.80	0.98	14.50	1.13	31.50	0.00	1.00
16RS00150	2	1.75	47.30	1.18	21.70	1.58	32.60	0.00	0.00
186MRI	2	1.46	17.31	1.32	20.10	1.98	27.38	1.00	1.00
187MRI	2	1.60	36.54	1.18	20.51	1.35	17.55	1.00	1.00
18944/12	2	1.06	39.17	1.03	51.25	0.99	49.01	0.00	0.00
18948/12	2	0.89	68.31	0.95	20.63	1.26	37.33	0.00	0.00
18949/12	2	1.08	70.07	1.23	19.02	1.46	36.79	0.00	0.00
18950/12	2	1.24	33.35	1.03	18.37	1.56	33.50	0.00	0.00
18951/12	2	1.04	44.05	0.89	20.71	0.92	62.61	1.00	0.00
18952/12	2	1.05	38.86	1.20	18.53	1.12	47.23	0.00	0.00
18953/12	2	1.05	40.05	0.84	16.82	1.23	34.94	0.00	0.00
18954/12	2	1.31	33.64	1.14	14.48	1.49	34.78	0.00	1.00
18955/12	2	1.12	44.92	1.08	16.32	1.10	39.13	1.00	0.00
189MRI	2	1.12	26.36	0.99	18.77	1.48	28.19	1.00	0.00
190MRI	2	1.59	38.96	1.01	19.15	1.84	27.75	1.00	1.00
191MRI	2	1.53	30.77	1.10	11.81	1.72	16.18	1.00	1.00
192MRI	2	1.43	38.77	1.45	8.43	1.28	28.13	0.00	1.00
193MRI	2	0.89	27.57	0.98	9.30	1.15	27.34	0.00	1.00
194MRI	2	1.25	32.62	0.59	11.45	1.13	15.67	1.00	0.00
195MRI	2	1.31	35.27	0.79	14.82	1.48	38.10	1.00	1.00
196MRI	2	1.03	22.49	0.87	9.74	1.31	24.21	1.00	1.00
197MRI	2	1.21	29.70	1.03	21.14	1.13	20.97	1.00	0.00
2012MEL058717	2	1.28	36.25	1.03	25.57	1.12	26.72	1.00	1.00
2012MEL058719	2	1.35	32.32	1.46	61.19	1.69	39.78	1.00	1.00
2012MEL058720	2	1.69	46.04	1.51	57.44	2.41	70.75	1.00	1.00
2012MEL058721	2	1.53	28.41	1.34	38.25	1.73	42.81	1.00	0.00
2012MEL058723	2	1.33	48.98	0.98	24.75	1.18	61.19	0.00	1.00
2012MEL058725	2	1.06	33.87	1.06	23.77	1.48	27.76	1.00	1.00
2012MEL058728	2	1.05	26.80	1.30	43.64	1.42	43.25	1.00	1.00
2012RRW026502	2	1.82	33.20	2.09	33.50	1.85	38.30	1.00	1.00
2012RRW026505	2	2.05	51.00	1.86	38.20	2.17	25.20	1.00	0.00
2012RRW026506	2	2.43	36.40	2.28	45.50	1.61	31.20	1.00	0.00
2012RRW026507	2	2.16	45.70	1.95	37.50	1.68	39.50	1.00	0.00
2012RRW026639	2	1.60	24.10	1.50	20.90	1.93	24.70	1.00	1.00
2012RRW026640	2	1.98	29.60	2.04	42.60	2.03	33.20	0.00	1.00
2012RRW026648	2	1.78	37.00	1.32	29.50	1.54	18.60	1.00	1.00
2012RRW026650	2	2.10	39.80	1.84	19.90	1.75	33.80	1.00	0.00
2012RRW026654	2	1.29	31.30	1.57	38.30	1.63	42.60	1.00	0.00
204MRI	2	1.72	39.45	1.43	28.10	1.84	41.56	1.00	0.00
205MRI	2	1.64	24.07	1.37	38.98	1.80	39.24	1.00	0.00
206MRI	2	1.83	23.29	1.60	30.23	2.43	41.59	1.00	1.00
207MRI	2	1.90	31.79	2.22	36.94	2.43	41.24	1.00	0.00
208MRI	2	1.83	28.12	1.44	31.55	1.94	41.58	1.00	0.00
209MRI	2	1.56	30.59	1.87	30.91	2.29	46.22	1.00	1.00
210MRI	2	1.54	14.40	2.02	42.38	2.19	23.39	1.00	0.00
211MRI	2	2.12	32.51	1.35	11.56	1.69	57.36	0.00	1.00
213MRI	2	1.80	34.27	2.02	48.56	1.79	38.72	0.00	1.00
219MRI	2	1.99	45.60	1.77	38.75	1.65	39.60	1.00	0.00
220MRI	2	1.59	34.89	1.49	33.11	1.98	26.01	1.00	1.00
222MRI	2	1.99	47.07	1.45	33.60	1.87	28.16	1.00	1.00
223MRI	2	1.52	50.67	1.58	43.83	1.60	38.81	1.00	0.00
224MRI	2	2.08	20.77	1.00	17.70	2.14	40.83	1.00	0.00
225MRI	2	2.02	25.32	1.56	28.03	2.08	29.78	1.00	1.00
226MRI	2	2.49	27.83	1.55	13.48	2.86	23.33	1.00	0.00
227MRi	2	2.30	36.98	1.57	25.62	2.10	53.07	1.00	1.00
228MRI	2	2.23	34.27	1.51	10.75	1.70	50.40	1.00	1.00
229MRI	2	1.80	46.00	1.73	44.31	2.79	47.70	1.00	1.00
230MRI	2	1.94	41.86	1.97	33.36	2.31	48.39	1.00	0.00
233MRI	2	1.76	41.11	1.69	37.89	2.42	26.68	1.00	1.00
234MRI	2	1.47	22.78	1.48	21.23	1.97	35.73	1.00	1.00
235MRI	2	1.93	34.65	1.99	34.01	1.88	33.05	1.00	1.00
236MRI	2	1.63	21.14	1.92	41.68	1.60	40.57	1.00	0.00
243MRI	2	1.49	16.79	1.93	38.87	2.31	39.16	1.00	1.00
249MRI	2	2.37	38.74	2.10	41.35	2.68	31.94	1.00	1.00
250MRI	2	2.99	14.93	1.87	33.40	2.95	66.74	1.00	1.00
251MRI	2	2.35	32.20	2.46	40.13	2.19	34.86	1.00	1.00
252MRI	2	2.16	45.30	1.52	46.32	1.37	23.30	1.00	1.00
253MRI	2	1.32	17.96	5.17	98.52	2.22	52.55	1.00	1.00
254MRI	2	2.00	22.21	0.88	20.19	1.99	36.38	1.00	1.00
255MRI	2	2.50	36.93	1.89	13.83	2.62	54.59	1.00	0.00
256MRI	2	2.14	41.28	1.87	14.97	3.31	52.20	1.00	0.00
257MRI	2	2.41	33.57	2.35	45.20	2.55	34.15	1.00	1.00
261MRI	2	1.75	46.39	1.66	11.99	1.98	33.10	0.00	0.00
263MRI	2	1.92	37.36	1.86	37.05	2.08	29.40	1.00	1.00
265MRI	2	1.60	49.20	1.45	15.83	1.60	31.35	0.00	0.00
300MRI	2	1.76	43.47	1.61	42.41	1.27	30.71	0.00	1.00
301MRI	2	2.02	39.13	2.59	55.02	1.57	30.66	1.00	0.00
307MRI	2	1.36	42.23	5.24	19.87	1.27	21.62	0.00	1.00
311MRI	2	2.06	29.62	2.16	40.63	1.94	34.03	1.00	0.00
318MRI	2	1.98	38.51	1.05	19.32	1.53	46.83	0.00	1.00
319MRI	2	1.46	39.68	1.07	19.20	1.15	35.26	1.00	0.00
321MRI	2	2.63	19.90	1.51	10.43	1.55	29.26	1.00	1.00
325MRI	2	1.49	38.07	1.40	41.63	1.24	29.58	0.00	1.00
328MRI	2	1.38	42.35	0.88	11.73	1.32	20.16	1.00	1.00
329MRI	2	1.44	18.79	0.89	11.27	1.60	28.98	1.00	1.00
333MRI	2	1.58	41.15	1.33	27.91	1.27	34.71	0.00	0.00
334MRI	2	1.28	49.76	1.34	33.28	1.18	46.04	1.00	1.00
339MRI	2	1.61	26.62	1.86	41.97	1.44	33.19	0.00	1.00
350MRI	2	1.33	31.51	1.32	8.41	1.49	17.46	0.00	1.00
352MRI	2	1.79	27.41	1.39	12.91	0.89	26.62	0.00	0.00
355MRI	2	1.55	35.81	1.54	11.33	1.78	29.64	0.00	1.00
356MRI	2	1.34	47.08	1.60	11.39	0.94	38.66	0.00	1.00
358MRI	2	0.97	37.21	1.41	18.42	1.76	21.78	0.00	1.00
376MRI	2	1.82	30.44	2.30	29.14	3.98	32.01	0.00	1.00
377MRI	2	2.05	28.99	1.31	44.81	1.51	28.13	0.00	1.00
387MRI	2	1.32	35.80	1.33	30.37	1.71	39.59	0.00	1.00
390MRI	2	2.03	27.75	2.65	68.23	2.98	63.15	0.00	1.00
393MRI	2	1.60	14.82	1.03	23.98	1.40	46.68	0.00	1.00
397MRI	2	1.66	36.49	1.23	12.19	0.85	17.81	0.00	0.00
404MRI	2	1.44	51.37	2.14	23.48	0.92	15.16	0.00	0.00
409MRI	2	1.98	34.19	1.98	13.72	1.35	29.75	0.00	1.00
415MRI	2	1.95	44.81	1.78	16.46	1.56	10.89	0.00	0.00
418MRI	2	2.15	30.96	1.62	9.46	18.89	17.54	0.00	1.00
422MRI	2	1.88	14.24	1.60	17.34	1.78	13.48	1.00	0.00
423MRI	2	1.22	44.47	2.76	30.88	1.23	44.88	0.00	1.00
424MRI	2	2.26	35.81	1.55	28.57	2.18	34.52	0.00	1.00
427MRI	2	1.55	29.38	1.77	35.99	1.43	27.20	1.00	1.00
429MRI	2	2.63	46.12	2.22	53.06	2.38	41.74	1.00	1.00
430MRI	2	2.58	42.45	1.50	32.83	2.61	42.87	0.00	0.00
431MRI	2	8.05	29.13	1.25	28.22	7.55	27.32	0.00	1.00
433MRI	2	1.88	35.51	2.02	31.67	1.84	34.80	0.00	1.00
436MRI	2	2.00	43.34	2.09	34.47	2.00	43.34	0.00	0.00
438MRI	2	2.88	32.68	1.85	32.03	2.88	32.68	0.00	0.00
439MRI	2	1.78	52.79	2.04	42.80	1.83	54.39	0.00	1.00
440MRI	2	2.48	39.28	1.92	52.07	2.53	40.08	0.00	0.00
441MRI	2	2.32	37.78	2.15	33.00	2.30	37.40	0.00	1.00
442MRI	2	2.87	17.01	2.21	45.19	2.84	16.84	0.00	0.00
443MRI	2	1.78	13.76	2.19	41.70	1.80	13.90	0.00	0.00
444MRI	2	1.98	25.39	2.10	15.82	2.11	27.05	0.00	0.00
445MRI	2	2.30	37.34	2.78	61.02	2.44	39.69	0.00	0.00
446MRI	2	1.82	44.70	2.21	42.21	1.88	46.34	0.00	0.00
447MRI	2	1.92	45.11	1.94	68.42	1.92	45.19	0.00	0.00
448MRI	2	2.46	42.03	2.12	56.27	2.52	43.08	0.00	0.00
449MRI	2	2.19	13.77	3.01	57.48	2.29	14.40	0.00	1.00
450MRI	2	1.50	15.53	3.03	62.71	1.44	14.93	0.00	0.00
451MRI	2	2.52	13.57	2.90	21.49	2.63	14.14	0.00	1.00
452MRI	2	1.80	16.43	2.16	31.44	1.74	15.88	0.00	1.00
453MRI	2	1.91	14.85	2.20	76.46	1.86	14.44	0.00	0.00
454MRI	2	1.69	11.89	2.19	51.05	1.70	12.02	0.00	1.00
455MRI	2	2.03	38.45	1.89	50.29	2.08	39.31	0.00	1.00
456MRI	2	2.08	35.95	1.94	14.06	2.23	38.53	0.00	0.00
457MRI	2	2.12	43.57	3.69	13.57	2.18	44.79	1.00	1.00
458MRI	2	0.93	20.28	1.03	8.42	0.93	20.21	1.00	1.00
459MRI	2	1.26	18.60	1.62	15.10	1.24	18.29	1.00	1.00
460MRI	2	1.96	40.07	1.80	35.20	1.94	39.72	0.00	0.00
461MRI	2	2.36	39.26	1.35	12.92	3.08	36.29	0.00	1.00
462MRI	2	3.16	19.25	4.46	77.29	2.97	45.96	0.00	0.00
465MRI	2	1.11	45.31	1.31	19.28	1.85	78.04	0.00	1.00
466MRI	2	1.63	43.94	2.13	26.93	2.48	61.83	0.00	1.00
467MRI	2	1.34	39.65	1.07	19.75	3.49	44.48	0.00	0.00
468MRI	2	1.70	49.61	2.38	34.42	2.22	54.34	0.00	1.00
469MRI	2	2.37	29.18	1.25	27.81	2.36	43.16	0.00	1.00
471MRI	2	2.19	19.55	1.34	37.48	0.94	24.30	0.00	1.00
477MRI	2	1.34	13.73	2.23	41.96	2.20	55.01	0.00	1.00
478MRI	2	2.14	20.80	3.47	76.84	1.91	66.84	0.00	1.00
485MRI	2	2.79	18.69	1.71	31.32	3.04	66.32	0.00	1.00
486MRI	2	2.52	26.21	2.24	84.69	1.81	88.23	1.00	1.00
488MRI	2	2.24	24.92	2.98	51.85	2.80	68.59	0.00	1.00
490MRI	2	1.43	26.43	2.71	35.79	2.07	59.79	0.00	1.00
491MRI	2	2.36	29.54	1.58	31.57	2.87	52.77	0.00	1.00
492MRI	2	1.85	45.04	3.91	43.25	2.30	73.83	0.00	1.00
495MRI	2	3.16	28.58	2.19	36.64	1.82	42.15	0.00	1.00
496MRI	2	1.50	44.32	2.25	53.61	1.92	38.58	0.00	0.00
498MRI	2	1.53	30.54	2.61	95.20	1.42	41.78	0.00	1.00
500MRI	2	0.93	39.99	1.37	34.93	1.86	39.65	0.00	0.00
502MRI	2	1.54	32.24	1.96	43.37	1.62	54.17	0.00	1.00
506MRI	2	2.05	28.22	3.23	66.79	2.12	43.84	0.00	1.00
508MRI	2	1.47	40.35	1.97	19.77	1.62	12.77	0.00	1.00
509MRI	2	2.05	17.76	1.67	24.35	2.09	34.31	0.00	1.00
510047/12	2	1.30	41.00	1.20	41.00	0.61	23.80	1.00	0.00
510050/12	2	1.50	42.00	1.00	34.00	1.24	31.30	1.00	1.00
510053/12	2	1.30	41.00	1.10	39.00	1.34	22.07	1.00	0.00
510056/12	2	1.30	43.00	0.79	32.00	1.01	19.49	1.00	0.00
510059/12	2	1.40	41.00	1.00	35.00	0.56	23.01	1.00	0.00
510065/12	2	1.60	45.00	0.84	26.00	0.94	33.00	0.00	1.00
510068/12	2	1.40	42.00	1.10	41.00	0.96	36.40	1.00	1.00
510083/12	2	1.20	38.00	0.91	34.00	0.83	40.76	1.00	0.00
510107/12	2	1.50	46.00	0.95	35.00	0.56	25.62	1.00	1.00
510110/12	2	0.91	44.00	1.10	52.00	1.13	37.15	0.00	1.00
510116/12	2	1.10	42.00	1.10	39.00	1.22	38.30	0.00	1.00
510125/12	2	0.92	47.00	0.67	31.00	0.84	37.22	1.00	1.00
510131/12	2	1.00	42.00	0.83	36.00	0.45	21.39	1.00	0.00
510MRI	2	2.06	43.78	2.94	67.39	2.48	21.95	0.00	1.00
511MRI	2	1.70	9.25	2.18	33.42	1.98	34.37	0.00	1.00
514MRI	2	1.53	22.95	1.34	20.25	2.16	37.02	0.00	1.00
515MRI	2	2.29	29.63	1.35	33.85	1.89	27.98	0.00	1.00
516MRI	2	1.53	38.02	1.77	28.22	1.54	24.47	0.00	1.00
517MRI	2	2.88	26.87	1.64	24.42	1.93	17.65	0.00	1.00
519MRI	2	1.35	36.93	2.02	44.69	1.88	19.21	0.00	0.00
520MRI	2	1.96	29.58	1.69	18.45	2.08	38.79	0.00	1.00
521MRI	2	2.18	33.79	2.07	27.91	1.35	39.97	0.00	0.00
531MRI	2	1.91	40.79	3.37	26.91	1.78	23.65	1.00	1.00
532MRI	2	1.95	11.04	2.03	25.45	2.26	15.13	1.00	1.00
533MRI	2	3.31	18.53	1.34	30.33	1.55	11.98	1.00	0.00
534MRI	2	1.21	27.85	1.43	35.59	1.59	12.37	1.00	0.00
535MRI	2	1.36	15.79	1.05	9.68	1.69	20.63	1.00	0.00
536MRI	2	3.45	29.75	1.14	6.13	2.07	27.68	1.00	0.00
537MRI	2	2.02	53.38	1.58	31.92	1.65	28.84	0.00	1.00
538MRI	2	1.62	21.92	1.88	31.59	9.62	30.08	1.00	0.00
539MRI	2	2.31	23.87	1.33	11.55	2.34	18.32	0.00	0.00
540MRI	2	1.71	22.15	1.48	24.09	2.69	32.96	1.00	0.00
5415	2	1.43	37.46	1.01	38.57	0.91	22.83	0.00	1.00
5416	2	1.36	42.23	1.22	36.11	0.71	24.69	1.00	1.00
5417	2	1.15	38.39	1.02	33.59	0.94	11.47	1.00	1.00
5418	2	1.30	40.45	1.13	30.64	1.23	26.53	1.00	0.00
5419	2	1.28	41.46	1.31	35.32	0.75	19.88	1.00	1.00
541MRI	2	2.20	16.86	1.75	31.03	4.24	10.01	1.00	0.00
5420	2	1.23	34.42	1.32	37.00	0.75	36.43	1.00	1.00
5425	2	1.16	26.26	1.10	24.23	0.66	19.36	1.00	1.00
542MRI	2	1.06	34.33	1.19	39.77	1.13	28.24	1.00	1.00
5430	2	1.20	26.54	1.19	29.65	1.52	21.93	1.00	1.00
5435	2	1.38	41.35	1.17	38.06	0.89	31.56	1.00	0.00
5436	2	1.14	33.91	0.77	12.56	0.83	13.50	1.00	1.00
5439	2	1.17	32.28	0.96	28.38	0.89	30.42	1.00	0.00
543MRI	2	1.84	15.78	1.43	28.40	0.89	8.39	1.00	0.00
5440	2	0.84	26.86	0.84	26.86	1.28	40.77	1.00	1.00
5446	2	1.30	29.36	0.92	29.86	0.59	17.85	1.00	1.00
544MRI	2	1.86	32.04	1.39	21.75	1.82	24.92	1.00	1.00
5458	2	1.16	35.53	0.88	38.97	1.01	57.05	1.00	1.00
5459	2	1.19	35.00	1.20	45.03	1.01	22.32	1.00	1.00
545MRI	2	1.79	27.18	1.38	19.28	1.36	21.53	1.00	0.00
5465	2	1.24	30.37	1.18	33.65	0.61	15.84	1.00	1.00
546MRI	2	0.89	30.18	2.75	22.52	1.62	24.15	1.00	1.00
547MRI	2	1.51	32.53	1.72	8.94	2.12	28.33	1.00	0.00
548MRI	2	0.95	13.16	2.09	10.57	1.90	21.03	1.00	0.00
560MRI	2	2.45	27.94	1.60	11.92	1.58	40.96	0.00	0.00
5696	2	1.28	36.21	1.25	29.80	1.46	20.46	1.00	0.00
5697	2	1.21	44.52	1.05	31.47	1.46	28.85	1.00	1.00
5699	2	1.57	40.81	1.01	24.17	2.20	40.52	1.00	1.00
5701	2	1.32	28.48	1.14	23.24	1.07	41.56	1.00	1.00
5702	2	1.42	36.13	1.01	16.97	1.32	27.90	1.00	1.00
5703	2	1.43	37.69	1.15	23.93	1.44	34.05	1.00	1.00
5704	2	1.50	37.71	1.03	21.87	1.49	29.95	1.00	0.00
5705	2	1.39	30.93	1.21	16.04	0.94	35.44	0.00	1.00
5706	2	1.50	35.56	0.97	17.78	1.72	39.73	1.00	1.00
5707	2	1.45	30.29	1.21	34.74	1.06	36.15	1.00	0.00
5713	2	1.34	32.17	0.99	21.78	1.64	29.17	1.00	0.00
5714	2	1.35	27.12	1.15	15.90	1.67	28.66	1.00	0.00
5715	2	1.22	23.72	1.27	30.19	1.48	18.86	1.00	1.00
5716	2	1.18	24.02	0.95	17.07	1.23	23.65	1.00	1.00
5717	2	1.41	33.20	1.59	40.89	1.87	34.98	1.00	0.00
571MRI	2	2.10	44.40	1.70	53.72	1.45	25.03	1.00	1.00
5720	2	1.59	36.51	1.27	38.46	1.39	59.44	1.00	0.00
5721	2	1.18	45.52	1.13	38.07	1.15	47.95	1.00	0.00
5722	2	1.36	44.33	1.23	34.53	1.28	50.10	1.00	1.00
5724	2	1.21	45.57	1.34	36.04	1.40	39.35	0.00	1.00
5725	2	1.15	44.40	1.24	38.05	1.42	43.58	1.00	0.00
5726	2	1.27	45.76	1.37	47.19	1.27	56.20	1.00	1.00
5727	2	1.50	48.06	1.37	45.50	1.22	53.54	1.00	1.00
5728	2	1.38	45.33	1.35	40.64	1.30	39.61	1.00	0.00
5729	2	1.28	47.35	1.28	39.26	1.16	51.07	1.00	0.00
5730	2	1.38	32.72	1.18	33.15	1.29	29.41	1.00	0.00
5731	2	1.40	38.10	1.40	34.64	1.28	31.09	1.00	0.00
5735	2	1.28	28.79	1.36	33.35	1.30	20.28	0.00	0.00
5736	2	1.27	34.50	0.89	11.97	1.20	39.07	1.00	0.00
5737	2	1.34	38.34	1.41	39.14	1.48	16.03	1.00	0.00
5738	2	1.63	32.88	1.11	26.73	1.11	24.02	1.00	0.00
5739	2	1.42	28.44	1.50	33.98	1.48	13.78	1.00	0.00
5740	2	1.32	29.60	1.07	28.14	1.09	22.18	1.00	0.00
5742	2	1.27	35.16	1.06	32.55	1.29	18.07	1.00	0.00
5743	2	1.40	27.13	1.12	28.57	1.24	13.78	1.00	0.00
5744	2	1.34	31.20	1.43	37.01	1.24	19.16	1.00	0.00
5745	2	1.75	34.88	1.67	37.12	1.50	19.12	0.00	0.00
5746	2	1.50	47.50	1.36	45.02	1.38	49.41	1.00	0.00
584MRI	2	1.80	34.76	1.46	13.15	1.95	40.25	0.00	0.00
586MRI	2	3.19	38.71	3.63	12.53	1.85	36.90	0.00	1.00
587MRI	2	1.44	58.90	1.25	11.30	1.68	42.37	0.00	1.00
588MRI	2	2.36	54.80	1.33	10.96	2.06	39.60	0.00	1.00
593MRI	2	1.78	26.95	2.01	53.50	1.79	43.95	0.00	1.00
595389	2	1.00	27.00	0.70	19.00	1.00	25.00	1.00	1.00
595396	2	0.90	28.00	0.80	31.00	1.00	30.00	0.00	0.00
595397	2	1.40	34.00	1.60	24.00	1.30	18.00	1.00	1.00
595398	2	1.20	23.00	0.80	12.00	1.20	24.00	1.00	1.00
595399	2	0.70	30.00	1.00	42.00	0.90	21.00	1.00	0.00
595400	2	1.30	23.00	1.20	16.00	1.60	14.00	1.00	1.00
595544	2	1.00	36.00	0.90	31.00	0.90	45.00	0.00	1.00
595552	2	1.30	42.00	0.70	18.00	0.70	58.00	0.00	1.00
595797	2	1.00	28.00	0.90	34.00	0.80	14.00	1.00	1.00
595798	2	1.20	30.00	1.10	14.00	1.00	48.00	1.00	1.00
595801	2	1.70	12.00	1.90	11.00	1.30	27.00	1.00	1.00
595802	2	0.80	31.00	0.70	15.00	0.80	29.00	1.00	0.00
595803	2	0.90	26.00	0.80	25.00	1.50	26.00	1.00	1.00
595804	2	1.00	31.00	1.20	36.00	1.00	52.00	1.00	1.00
599MRI	2	1.53	13.40	1.73	34.96	1.55	32.46	0.00	1.00
600MRI	2	1.36	25.07	1.78	24.71	1.94	26.40	0.00	1.00
601169	2	1.20	28.00	1.00	19.00	1.20	24.00	0.00	1.00
601170	2	1.20	25.00	1.10	31.00	1.30	18.00	1.00	1.00
601171	2	0.90	23.00	1.10	17.00	1.00	23.00	0.00	1.00
[truncated: 199 more rows]
