# Supplementary material for: Copper and zinc content in wild game shot with lead or non-lead ammunition – implications for consumer health protection
Source: PLoS One. 2017 Sep 21;12(9):e0184946. doi: 10.1371/journal.pone.0184946 (PMC5608235; doi:10.1371/journal.pone.0184946)
Supplement: S1 File — This file (Zip format) contains the data file (both csv and xlsx format) on which analyses were based and a corresponding readme file. (ZIP) [file pone.0184946.s003.zip › Data/Data.xlsx]

## Sheet: Data
ID	species	haunch_cu	haunch_zn	saddle_cu	saddle_zn	wound_channel_cu	wound_channel_zn	bullet	bone_hit
031205-001019	1	1.4222	22.26	1.3648	28.76	1.6231	24.79	0	0
031205-001022	1	1.1056	26.13	1.1884	19.79	1.2235	21.59	0	0
031205-001023	1	1.2722	19.17	1.0535	31.94	1.499	32.87	0	1
031205-001026	1	1.359	26.6	1.1914	42.29	1.6933	27.98	1	0
031205-001027	1	1.2313	19.23	1.1617	31.47	1.3272	25.52	0	0
031205-001028	1	1.3241	15.72	1.1553	30	1.4766	29.34	0	1
031206-001186	1	1.3022	27.85	1.1	34.48	1.5812	16.25	1	1
031206-001283	1	1.3418	25.93	1.283	30.48	1.4771	20.36	1	1
031206-001285	1	1.5533	33.33	1.2914	38.56	1.5249	31.41	1	1
031206-001289	1	1.3149	31.33	1.0315	31.41	1.0626	20.95	1	1
031206-001290	1	1.3997	33.11	1.1272	31.11	1.3952	35.1	1	1
031206-001292	1	1.5406	40.95	1.4439	37.02	1.4884	33.8	1	1
031207-000553	1	1.2926	33.51	1.2946	37.37	1.5147	28.35	0	1
031207-000554	1	1.2853	36.43	1.1678	30.12	1.3244	30.56	1	1
031207-000888	1	1.178	23.89	1.0645	35.25	0.996	28.28	1	1
031207-000889	1	1.4977	23.8	1.0926	38.02	1.1196	21.28	1	1
031207-000891	1	1.4866	33.48	1.0571	45.04	1.3689	20.08	1	0
031207-000892	1	1.2341	28.89	1.1818	39.47	1.0898	23.6	0	1
031207-000893	1	1.0082	26	1.4601	24.62	1.1694	30.06	1	1
031207-000894	1	1.2748	28.95	1.0962	43.74	1.14	33.15	1	0
031207-000895	1	1.6166	26.69	1.2815	38.14	1.311	16.86	1	1
031207-000896	1	1.4167	32.6	1.1227	45.08	1.0178	45.96	1	1
031207-000897	1	1.2954	28.61	1.0648	37.38	1.1176	28.69	0	1
031207-000898	1	1.3265	30.82	1.2369	38.58	1.156	34.59	0	1
031207-000899	1	1.4189	34.11	1.0301	45.09	1.3067	22.31	1	1
031207-000900	1	1.3837	28.35	1.4753	44.84	1.2563	31.52	1	1
031207-000901	1	1.7492	32.89	1.1131	49.93	1.1582	42.75	0	1
031207-000902	1	1.6034	29.08	1.1134	40.94	1.1682	42.48	1	1
031207-000903	1	1.749	31.65	1.2959	38.89	1.306	28.62	1	1
031207-000904	1	1.6634	32.38	1.2701	40.82	1.3368	23.95	0	1
031207-000905	1	1.6954	33.84	1.231	43.91	1.2993	40.54	1	1
031207-000906	1	1.5579	29.98	1.4324	41.4	1.3439	31.61	1	1
031207-000907	1	1.1903	32.33	1.1471	55.83	0.9558	31.91	0	1
031207-000908	1	1.3802	38.07	1.2042	49.18	1.2657	48.66	1	1
031207-000909	1	1.806	37.24	1.441	44.8	1.4302	23.42	0	0
031207-000910	1	1.1042	21.58	1.2339	34	1.1206	26.36	0	1
031207-000911	1	1.5849	31.04	1.2622	40.48	1.2223	36.41	1	1
031207-000912	1	1.4259	24.68	1.5622	30.01	1.2643	23.65	0	1
031208-000315	1	1.4	30.07	1.3589	36.86	1.5262	23.75	1	1
031208-000316	1	1.2782	36.53	1.2374	30.82	1.5274	26.65	1	1
031208-000540	1	2.06577	14.55	2.1152	11.44	1.54529	23.05	1	1
031208-000542	1	1.59663	12.58	2	12.07	1.14387	27.49	1	0
031208-000543	1	1.83472	12.45	1.93703	9.94	1.30029	24.71	1	1
031208-000544	1	1.95318	13.04	2.07378	12.37	1.52394	27.8	1	0
031208-000546	1	1.91717	14.72	2.26941	12.15	1.51608	18.96	1	1
031208-000547	1	2.12467	12.1	2.06973	11.05	1.35109	20.5	1	1
031208-000548	1	2.10874	11.24	2.14406	9.46	1.41905	18.92	1	0
031208-000549	1	1.94807	10.46	1.86601	9.51	1.12813	28.65	1	1
031208-000550	1	1.82006	10.95	1.9596	10.5	1.69183	37.51	1	0
031208-000551	1	1.75437	11.87	2.0155	9.97	1.14742	38.31	1	1
031208-000552	1	2.35804	14.06	2.6891	16.38	1.40217	28.6	1	1
031208-000553	1	1.15997	16.68	1.24983	41.48	1.15	27.89	0	1
031208-000554	1	1.49389	20.51	2.45705	12.35	1.50941	30.34	0	1
031208-000555	1	1.72887	16.64	2.06332	12.7	1.62289	24.09	1	0
031208-000557	1	2.66042	12.84	2.27589	12.03	1.20098	26.83	1	1
031208-000558	1	1.90375	11.35	1.49394	41.22	1.34701	31.83	1	1
031208-000562	1	1.87159	14.37	2.07063	12.96	1.47271	19.71	1	1
031208-000564	1	1.2312	19.6207	1.85108	12.1604	1.29208	27.1947	1	1
031208-000565	1	0.981222	18.4437	1.89293	11.4147	1.3257	36.6002	1	1
031208-000566	1	1.33474	27.3817	1.73544	19.9136	1.21952	26.3619	1	1
031208-000567	1	1.77701	20.0884	2.07385	12.2869	1.16799	39.769	1	1
031208-000568	1	1.62532	11.9767	2.1361	9.92173	1.31022	29.7604	1	0
031208-000569	1	1.71859	11.6192	1.88194	11.0599	1.37616	19.9306	1	0
031208-000570	1	1.82648	20.3882	1.56537	44.0046	1.11016	39.281	1	1
031208-000571	1	1.38325	28.7104	1.45077	34.9634	1.07997	49.3602	1	1
031208-000572	1	1.83694	14.1536	1.76285	20.7547	1.33598	17.3625	1	1
031208-000573	1	1.79153	14.1825	1.72993	11.4698	1.29143	18.666	1	1
031208-000575	1	1.95967	12.385	1.84495	11.7165	1.1907	17.4585	1	1
031208-000577	1	1.27572	10.9388	1.969	19.9044	1.19411	16.0406	1	1
031208-000578	1	1.99399	12.3063	2.17725	11.4187	0.914618	47.0764	1	1
031208-000579	1	1.28576	29.9669	1.78665	11.5401	1.43088	12.9534	1	1
031208-000580	1	1.93636	10.8963	1.9757	10.536	1.46683	42.8239	1	1
031208-000581	1	0.720727	14.6652	0.798153	22.6088	0.572305	10.7828	1	0
031208-000583	1	1.40454	12.3531	1.56719	10.941	1.16911	43.9081	1	1
031208-000584	1	1.67104	15.5505	2.1843	12.1756	1.54247	40.3344	1	1
031208-000585	1	1.7026	17.5901	1.88848	13.8599	1.17397	36.9688	1	0
031208-000586	1	1.65482	15.3355	1.89142	13.2138	1.48275	22.3955	1	0
031208-000587	1	1.92537	13.325	1.92544	10.754	1.37476	19.9353	1	1
031208-000588	1	1.64444	14.6716	0.626081	5.80581	1.06933	35.65	1	0
031208-000589	1	1.55662	12.9023	1.76087	10.6246	1.25033	18.9314	1	1
031208-000591	1	1.52094	22.7258	1.51542	10.2111	1.30611	20.5345	1	1
031208-000593	1	1.31425	34.9867	1.82001	13.641	1.07523	44.0046	0	1
031208-000595	1	1.56768	34.1739	1.93962	13.2604	1.29787	28.2912	0	0
031208-000596	1	1.31615	30.4274	1.95212	11.8254	1.251	23.1451	0	0
031208-000598	1	1.436	12.34	1.91438	10.4114	1.32984	21.5738	1	1
031208-000599	1	1.78709	14.0527	1.90596	12.6196	1.27031	22.0675	1	0
031208-000600	1	1.71662	13.6081	1.88392	11.3576	1.48349	23.4164	0	1
031208-000606	1	1.41386	34.0511	1.86434	11.7428	1.48993	18.6702	1	1
031208-000607	1	2.02155	13.0438	1.6517	12.7811	1.40891	18.1356	1	1
031208-000610	1	1.768	15.7935	2.168	12.0041	1.479	44.6501	1	1
031208-000612	1	1.637	14.1901	2	9.37668	1.382	28.1354	1	1
031208-000615	1	1.50069	15.7057	1.63322	10.9743	1.2028	28.6081	0	0
031208-000616	1	1.41504	18.0715	2.02864	12.7156	1.4603	38.2786	0	1
031208-000617	1	1.43315	20.2251	2.04471	12.3567	1.34232	30.1536	1	1
031208-000620	1	2.245	14.3893	2.292	13.17	1.658	44.2385	0	1
031208-000621	1	2.3	14.0237	2.298	11.6756	1.417	53.6237	0	1
031208-000622	1	1.854	12.7239	2.021	11.2718	1.381	44.5003	1	1
031208-000625	1	1.843	13.1104	1.829	10.5856	1.518	20.1292	1	0
031208-000643	1	1.445	28.4488	1.525	38.6667	1.257	21.4357	1	0
031208-000645	1	1.509	31.6441	1.925	38.8925	1.493	25.068	0	1
031208-000646	1	1.618	30.9068	1.438	40.6906	1.53	16.6116	0	0
031208-000647	1	1.301	30.0362	1.365	36.4762	1.403	19.3256	1	1
031208-000649	1	1.356	31.2541	1.367	36.4171	1.195	31.5789	0	0
031208-000650	1	1.514	33.0291	1.485	40.5442	1.362	37.0322	1	1
031208-000651	1	1.31045	36.5802	1.87743	21.4656	2.75097	39.5725	1	1
031208-000652	1	1.49108	35.5089	1.30517	50.0946	1.22366	32.138	1	1
031208-000654	1	1.22019	34.4437	1.21155	36.7103	1.23748	33.136	1	1
031208-000656	1	1.3578	38.2746	1.4131	41.6327	1.29352	31.6633	1	1
031208-000657	1	1.251	34.8702	1.384	30.9911	1.135	25.5167	1	1
031208-000658	1	1.41	32.6171	1.26	41.2733	1.28	31.1566	0	1
031208-000659	1	1.352	34.3629	1.3	46.6924	1.328	34.6995	1	1
031208-000660	1	1.547	34.9138	1.4	46.7318	1.181	27.7591	1	1
031208-000661	1	1.394	39.4595	1.549	25.7782	1.173	32.7314	1	1
031208-000662	1	1.417	35.4856	1.388	40.3378	1.297	22.9972	1	0
031208-000663	1	1.368	29.4936	1.483	31.4871	1.294	21.6207	0	0
031208-000664	1	1.33	33.3614	1.47	41.1115	1.198	22.0815	0	1
031208-000665	1	1.496	35.7263	1.847	39.8353	1.367	29.6378	0	0
031208-000666	1	1.185	36.8579	1.316	38.4811	1.094	36.255	0	0
031208-000667	1	1.316	34.7911	1.512	25.0851	1.701	13.8297	1	1
031208-000673	1	1.29609	37.6824	1.38267	37.45	1.23364	24.1656	1	0
031208-000674	1	0.976706	38.2874	0.967158	45.5429	0.872954	56.7453	1	1
031208-000675	1	1.16271	39.9551	1.49935	45.0971	1.15192	23.6955	1	1
031208-000676	1	1.26539	27.5268	1.27966	35.8475	1.20912	27.6689	1	1
031208-000677	1	1.21277	34.4581	1.19827	41.3997	1.05105	16.9709	0	0
031208-000679	1	1.3938	33.0917	1.38608	29.0306	1.60337	18.165	1	1
031208-000680	1	1.3113	33.7905	1.85318	18.0142	1.16254	35.8361	1	1
031208-000682	1	1.32727	31.9024	1.42776	36.6095	1.26742	27.0484	1	1
031208-000683	1	1.33853	31.3329	1.44009	41.0475	1.42226	27.2581	1	1
031208-000684	1	1.23697	30.281	1.42676	35.3196	1.21567	21.1	1	1
031208-000686	1	1.4289	30.7654	1.51611	38.3794	1.37252	26.1063	1	1
031208-000687	1	1.13137	31.9159	1.1416	39.7135	0.808754	26.7677	1	1
031208-000688	1	1.15308	32.9854	1.82478	15.5596	1.04012	24.1214	1	1
031208-000691	1	1.06425	28.1311	1.18244	33.9598	1.02467	35.1833	1	1
031208-000692	1	1.11712	29.6284	1.28824	31.8804	1.06964	22.1947	1	1
031208-000694	1	1.2231	33.6286	1.32193	39.0698	1.01846	29.0803	0	1
031208-000695	1	1.4434	30.8507	1.52411	33.4394	1.45682	16.2986	1	1
031208-000696	1	1.2606	31.9632	1.79253	33.7354	1.11857	17.9592	1	1
031208-000697	1	1.41371	38.4678	1.49584	40.2947	1.20936	18.8172	1	1
031208-000698	1	1.43814	30.364	1.49271	36.7628	1.15086	29.9407	1	0
031208-000701	1	1.41573	35.8162	1.76839	33.2694	1.23775	24.0721	1	1
031208-000702	1	1.50412	36.323	1.46485	32.8249	1.42675	28.123	1	0
031208-000707	1	1.27288	33.1113	1.66765	31.3235	1.37084	42.8898	1	1
031208-000708	1	1.41374	34.6218	1.45591	35.6972	1.1737	30.917	1	1
031208-000709	1	1.68667	30.15	1.44118	38.8703	1.17752	37.4161	1	1
031208-000710	1	1.49419	34.4049	1.51969	41.0557	1.31451	32.1355	1	1
031208-000712	1	1.59317	33.1399	1.21007	42.0146	1.38927	29.2813	1	1
031208-000713	1	1.46488	34.3936	1.33822	38.641	1.13363	23.6806	1	1
031208-000714	1	1.16667	32.8779	1.13791	33.8774	1.0495	18.6213	1	1
031208-000715	1	1.3497	34.3895	1.42123	39.4693	1.08528	48.3678	1	1
031208-000716	1	1.38754	40.7827	1.2835	48.2323	1.16308	32.7462	1	1
031209-000175	1	0.887783	34.6603	0.999298	38.2022	1.04237	21.6271	1	1
031210-000137	1	1.29377	32.2795	1.38536	36.3803	1.31233	28.6157	1	1
031210-000138	1	1.2979	32.8412	1.44512	30.8551	1.34295	27.516	1	1
031211-000024	1	1.37806	29.7894	1.18918	18.4262	1.15549	22.9505	1	0
031211-000484	1	1.02115	32.0225	1.0255	32.1141	1.19906	15.8704	1	1
031211-000485	1	1.49458	29.0792	1.38831	33.2289	1.45836	22.5768	1	1
031211-000486	1	1.55169	32.4662	1.61999	38.018	1.45704	27.0447	1	1
031212-000237	1	1.3616	33.209	1.56617	37.0396	1.52736	21.0811	1	1
031301-000079	1	1.45974	32.2733	1.48293	37.1988	1.43682	35.5405	1	1
031301-000080	1	1.452	37.5333	2.2115	11.795	1.52765	35.2041	1	1
031301-000081	1	1.40866	31.0893	2.04177	11.3407	1.28265	32.9873	1	1
031301-000084	1	1.38807	27.3123	1.96714	27.1965	1.2191	41.1979	1	1
031301-000085	1	1.34193	37.1653	1.56444	37.2571	1.49355	27.1277	1	1
031301-000086	1	1.10254	19.7702	1.09723	34.3349	1.15544	36.9246	1	1
031301-000087	1	1.54159	22.8606	1.38472	36.2458	1.3039	37.0455	1	1
031301-000134	1	1.643	35.378	1.35	33.9023	1.778	20.4225	1	1
031301-000135	1	1.93	34.1	2.067	29.9835	1.707	34.3073	0	1
031301-000279	1	1.68197	35.662	1.30013	38.8522	1.55695	24.4536	1	0
031301-000280	1	1.752	38.6762	1.305	43.6207	1.356	23.603	1	0
031302-000315	1	2.046	31.7861	1.772	47.2819	1.409	25.7344	1	0
031302-000316	1	1.972	30.0376	1.922	31.837	2.322	39.7863	1	1
031302-000317	1	1.968	35.763	1.642	31.5445	1.58	25.5115	1	1
031302-001077	1	1.799	41.4984	2.428	27.5584	1.973	28.9798	1	1
031302-001078	1	1.751	38.756	2.475	24.5913	1.882	38.1442	1	1
031302-001079	1	1.457	37.3846	2.484	17.2792	1.741	26.4493	1	1
031304-000040	1	1.946	31.3316	1.559	50.3175	1.465	54.9379	0	1
031304-000042	1	1.88	34.2087	1.479	31.5217	2.523	21.7692	1	1
031304-000043	1	1.445	25.9209	1.659	33.7929	1.589	34.8208	0	1
031304-000044	1	1.524	24.9066	1.607	30.4032	1.253	35.9223	0	1
031304-000046	1	1.519	32.117	1.423	36.3894	1.796	49.8733	0	1
031304-000049	1	1.715	30.9572	1.258	31.5239	1.384	34.9345	0	1
031304-000050	1	1.743	32.1405	1.453	33.046	2.098	29.0553	0	1
031304-000051	1	1.931	32.117	1.485	36.3894	1.787	49.8733	0	1
031304-000052	1	1.138	47.7124	1.255	31.2921	1.49	30.2878	0	1
031304-000053	1	1.622	47.9705	1.398	51.1513	1.894	37.8363	0	1
031304-000054	1	1.379	46.5999	0.937	28.9173	1.545	32.8947	0	1
031304-000055	1	1.044	50.4299	0.9224	53.2503	1.38	39.9798	0	1
031304-000056	1	1.577	35.3836	1.094	43.0233	1.594	34.8759	0	1
031305-000386	1	1.66	27.116	1.759	42.4497	1.565	29.7735	1	1
031305-000387	1	1.756	40.81	1.617	48.9272	1.486	44.7786	0	1
031306-000022	1	1.171	36.6667	1.158	37.3582	1.037	23.561	1	1
031306-000023	1	1.499	36.755	1.616	42.7308	1.16	27.5127	1	1
031306-000024	1	1.261	37.9789	1.555	30.052	1.055	17.4457	1	1
031306-000221	1	1.896	35.5246	2.039	40.7138	1.797	42.8186	1	1
031306-000222	1	2.077	35.1742	2.222	42.2997	1.961	39.4562	1	1
031306-000223	1	2.369	39.2977	2.66	47.1698	2.052	45	1	0
031307-000020	1	2.111	45.5902	1.842	38.1966	2.186	37.2488	1	0
031307-000021	1	1.925	43.529	2.199	40.5448	2.094	21.9692	0	1
031308-000190	1	1.583	27.4781	1.404	33.7929	2.004	26.8637	0	0
031308-000191	1	1.61	46.2707	1.371	36.5696	1.838	26	1	1
031309-000144	1	1.797	33.1815	1.503	45.0902	1.852	34.6752	0	1
031309-000145	1	1.671	56.4304	1.824	41.3058	1.614	60.0273	1	0
031309-000146	1	1.276	51.3809	1.593	36.8179	1.13	45.9662	1	1
031309-000572	1	0.9663	16.5465	1.981	14.0797	0.9542	40.7886	0	1
031309-000573	1	1.054	15.0425	1.115	50.1678	0.8178	46.123	1	0
031309-000574	1	0.7683	29.4525	1.778	15.162	1.025	36.0314	1	1
031309-000575	1	1.41	28.169	1.95	15.2884	1.013	40.5802	1	0
031309-000576	1	1.184	20.6852	1.733	39.0625	1.038	35.5698	1	1
031309-000577	1	1.925	20.7809	1.509	42.0706	0.9949	40.3587	1	1
031309-000578	1	1.003	14.6307	1.583	32.9205	1.034	37.0906	1	0
031309-000579	1	0.968	27.5464	2.39	16.4908	1.025	34.2298	0	0
031309-000580	1	1.204	14.5662	2.346	14.4807	1.106	46.0922	0	0
031309-000581	1	0.9533	25.1196	2.911	14.3068	1.092	39.9417	0	1
031309-000582	1	1.917	21.6656	1.317	50.0922	1.265	30.9641	0	1
031309-000583	1	1.039	18.2193	1.549	29.3269	1.036	36.0255	0	1
031309-000584	1	1.003	18.5627	2.05	14.8348	0.9665	39.449	0	0
031309-000590	1	1.043	32.8608	2.008	15.3872	1.618	34.1431	0	0
031309-000910	1	0.9438	30.3268	1.531	10.9467	0.7956	32.3509	1	1
031309-000911	1	0.9989	25.5193	0.9739	42.7292	0.9489	42.8663	1	1
031309-000912	1	1.104	35.0877	1.097	47.3803	2.613	40.2504	1	1
031311-000449	1	1.811	36.5731	2.378	17.8091	1.473	35.1427	0	1
031311-000450	1	1.448	33.3333	2.194	21.4735	1.65	39.5588	0	1
031311-000451	1	1.354	29.798	1.855	15.2582	1.06	35.8065	0	1
031311-000452	1	1.465	30.5	1.915	16.6994	1.349	19.1812	0	1
031311-000453	1	1.098	39.2354	1.903	15.6049	1.266	24.7154	0	1
031311-000454	1	1.525	48.5743	1.946	19.6701	1.353	22.8748	0	1
031311-000455	1	1.437	32.9169	1.879	14.8363	1.852	28.562	0	1
031311-000456	1	1.037	39.2857	1.733	13.4048	1.858	10.855	0	1
031311-000457	1	1.343	33.3224	2.05	17.1089	1.648	38.0208	0	1
031312-000386	1	1.84	39.14	1.39	35.67	1.47	16.75	0	1
031312-000387	1	1.47	38.86	1.73	27.98	1.64	39.8	1	0
031312-000388	1	1.08	27.19	1.56	34.62	1.09	27.8	1	0
031312-000389	1	1.52	41.81	1.58	33.46	1.28	43.35	1	1
031312-000390	1	1.14	25.17	1.68	26.03	1.25	19.71	0	1
031312-000391	1	1.73	38.47	1.59	34.44	1.78	18.63	0	1
100MRI	1	1.5755	42.825	2.9825	35.17	0.981731	27.25	1	1
101MRI	1	1.41633	43.1786	3.4595	15.455	1.946	26.835	1	1
102MRI	1	1.41327	32.6735	2.46422	13.4363	1.16765	27.5441	1	1
103MRI	1	1.70294	37.299	2.62549	14.2059	1.48418	17.2194	1	1
104MRI	1	1.5701	46.8088	2.40714	13.4949	1.92843	19.7598	1	1
105MRI	1	1.548	37.415	3.66912	13.8186	1.4885	29.93	1	1
106MRI	1	1.8085	39.78	2.47108	15.1667	1.88039	29.8088	1	1
107MRI	1	1.62806	42.3163	2.36927	14.8229	1.68269	26.4231	1	1
108MRI	1	1.75817	41.7404	3.579	13.88	1.1005	24.065	1	1
109MRI	1	1.5301	42.9286	2.47398	14.6224	1.46538	28.2163	1	1
10MRI	1	2.06154	26.4135	2.88578	13.2745	1.42206	41.3235	0	1
110MRI	1	1.52212	36.0288	2.4055	14.3	1.70865	18.2788	1	1
111MRI	1	1.58284	43.3333	3.44323	12.1302	1.35144	25.3221	1	1
112MRI	1	1.64706	39.6863	3.41939	13.3571	1.84663	16.8654	1	1
113MRI	1	1.3005	35.415	3.50469	11.9219	1.4545	29.615	1	1
114MRI	1	2.10204	52.3469	3.09583	9.13021	1.14583	29	1	1
115MRI	1	1.51225	44.5833	2.66635	16.6346	1.29038	13.4375	1	1
116MRI	1	1.40196	40.9167	3.1276	21.4062	1.7645	31.89	1	0
117MRI	1	1.62157	37.6765	3.14949	14.25	1.63229	16.3906	1	0
118MRI	1	1.453	42.845	2.52143	35.551	1.51615	33.8438	1	1
119MRI	1	1.62206	42.5588	3.2045	11.385	2.28824	20.2304	1	1
11MRI	1	1.81888	32.7194	2.97892	10.6324	1.91	22.525	1	0
120MRI	1	1.5945	40.115	3.4125	10.2163	1.547	29.545	1	1
121MRI	1	1.8555	46.435	3.025	10.445	1.53725	17.5147	1	1
122MRI	1	1.7495	37.63	1.53235	42.5441	1.37353	16.5	1	1
123133	1	1.21	52	1.62	46	1.78	36	0	1
123139	1	1.81	35	1.28	44	1.6	37	0	1
123142	1	1.44	46	1.2	38	1.64	35	0	1
123145	1	1.65	37	1.3	38	1.5	31	0	1
123149	1	1.3	65	1.22	61	1.58	39	1	1
123153	1	1.06	41	0.965	40	1.31	30	0	1
123158	1	1.13	32	1.49	26	1.47	34	0	1
123161	1	1.19	39	1.15	36	1.35	26	0	1
123163	1	1.23	33	0.929	33	1.39	31	0	1
123166	1	1.34	33	1.04	53	1.4	35	0	1
123173	1	1.49	31	1.23	35	1.43	35	1	0
123177	1	1.7	32	1.28	44	1.85	36	0	1
123182	1	1.61	54	1.34	62	1.75	44	0	0
123184	1	1.76	23	1.39	35	1.43	37	0	0
123185	1	2.01	32	1.55	53	1.71	34	0	1
123187	1	1.39	33	1.06	33	1.22	25	0	1
123191	1	2.04	40	1.4	66	1.85	45	0	0
123195	1	1.36	29	1.64	25	1.52	37	1	1
123198	1	1.59	64	1.53	53	1.9	33	0	0
123204	1	1.4	48	1.31	47	1.58	43	1	1
123206	1	1.47	56	1.4	57	1.84	49	1	1
123239	1	1.41	50	1.39	42	1.59	40	1	1
123243	1	2.03	40	1.61	69	2.36	39	0	1
123249	1	1.59	50	1.46	48	1.78	45	1	0
123254	1	1.42	51	1.44	51	1.74	37	0	1
123257	1	1.6	44	1.46	60	1.57	41	0	1
123267	1	1.3	44	1.33	45	1.28	28	0	1
123270	1	1.36	48	1.35	49	1.73	35	0	1
123276	1	1.59	45	1.47	63	1.73	40	1	1
123286	1	1.28	32	1.41	27	1.36	32	1	1
123328	1	1.6	40	1.52	45	1.73	35	1	0
123332	1	1.42	48	1.85	34	1.67	44	1	0
123335	1	1.28	27	1.19	33	1.27	32	1	1
123339	1	1.8	44	1.35	57	1.78	48	0	0
123342	1	1.77	41	1.42	40	1.73	37	1	0
123349	1	1.27	33	1.13	40	1.47	24	0	1
123354	1	1.76	42	1.3	42	1.66	39	1	1
123356	1	1.45	32	1.13	34	1.45	29	1	1
123360	1	1.59	37	1.3	38	1.67	30	0	1
123374	1	1.33	52	1.38	43	1.78	34	1	1
123379	1	1.86	42	1.27	47	2.34	36	0	1
123389	1	1.61	28	1.46	37	1.56	32	0	0
123393	1	1.68	43	1.15	51	1.54	40	0	1
123MRI	1	1.72794	35.6029	1.536	41.835	1.43698	18.1146	1	0
124MRI	1	1.69847	36.2398	1.66298	38.3269	1.33776	18.2806	1	1
125MRI	1	1.59804	35.2745	1.83922	33.4608	1.43676	17.1912	0	1
126MRI	1	2.00612	36.9337	1.44567	36.3558	1.5051	19.7653	1	0
127MRI	1	1.8615	35.635	1.26667	35.1078	1.91078	21.7304	1	0
128MRI	1	2.1795	33.355	1.24337	32.1071	1.63316	32.8827	1	1
129MRI	1	2.0485	31.425	1.48798	38.101	1.61	17.905	1	1
12MRI	1	1.87398	30.148	3.02143	10.5051	1.55833	26.0294	0	0
12PF00379	1	1.3768	32.409	1.8494	10.623	1.3635	38.576	1	0
12PF00382	1	1.2017	33.696	1.69	12.219	1.4902	18.911	1	1
12PF00385	1	1.3549	36.476	1.7887	10.886	1.3517	29.688	1	1
12PF00388	1	1.3529	37.303	2.1306	12.899	1.4219	20.622	1	1
12PF00391	1	1.4237	37.929	2.1072	18.065	1.4397	43.767	1	1
12PF00394	1	1.1461	34.029	2.1416	12.774	1.9232	25.015	1	0
12PF00397	1	1.4283	38.214	2.2343	13.203	1.6836	19.102	1	0
12PF00400	1	1.3444	33.605	2.08	21.763	1.8315	23.575	1	0
12PF00403	1	1.4344	33.5	2.1725	13.129	1.3658	27.074	1	0
12PF00406	1	1.2519	36.444	2.2172	12.73	1.3197	41.04	1	1
12PF00409	1	1.4347	34.538	2.1346	13.191	1.6563	25.826	1	1
12PF00412	1	1.4844	38.313	2.2387	13.184	1.6191	21.546	1	1
12PF00415	1	1.445	35.864	2.4329	13.171	1.8684	20.546	1	1
12PF00418	1	1.4279	39.717	2.425	13.094	1.0177	25.456	1	1
12PF00421	1	1.4648	38.844	2.1655	18.457	1.4898	18.783	1	0
12PF00424	1	1.2742	33.11	1.9845	35.636	1.6549	23.501	1	1
12PF00443	1	1.4641	33.946	2.2346	10.31	1.3477	34.09	1	1
12PF00446	1	1.2208	33.372	0.9551	12.749	1.3859	23.778	1	1
12PF00449	1	1.235	32.432	1.7966	28.85	1.1977	21.377	1	1
12PF00452	1	1.3105	31.033	2.1291	10.751	1.5904	23.64	1	0
12PF00455	1	1.4914	35.289	2.2419	11.293	1.7676	18.651	1	0
12PF00460	1	1.3035	35.408	2.0739	13.727	1.5859	31.513	1	1
12PF00463	1	1.4853	35.412	2.1106	12.962	1.632	18.037	1	1
12PF00466	1	1.4118	32.193	1.9953	14.82	1.1814	18.442	1	0
12PF00469	1	1.5807	36.415	1.8839	19.979	1.8613	29.228	1	0
12PF00473	1	1.3157	36.739	2.152	18.563	1.7503	23.499	1	0
12PF00476	1	1.4967	19.074	2.5672	13.682	1.4588	30.281	1	0
12PF00479	1	1.5697	38.242	2.4657	12.406	1.4967	19.074	1	1
12PF00482	1	1.6902	40.459	2.5695	13.511	1.5798	28.197	1	0
12PF00485	1	1.4944	38.781	1.9229	34.799	1.5048	29.253	1	0
12PF00488	1	1.6977	43.998	2.5035	13.833	1.2083	30.171	1	1
12PF00491	1	1.2287	37.891	2.5376	20.719	1.4199	43.39	0	0
12PF00494	1	1.6757	43.39	2.1588	20.583	1.1098	42.791	1	1
12PF00497	1	1.5238	40.8	2.3649	12.949	1.3932	36.437	1	0
12PF00500	1	1.2364	37.151	2.1462	12.774	0.9633	17.597	1	0
12PF00503	1	1.2331	40.066	2.0187	13.339	1.0681	20.462	1	1
12PF00506	1	1.4893	43.858	2.3493	14.015	1.3822	16.551	1	0
12PF00509	1	1.5638	43.886	2.403	14.192	1.1569	47.275	1	0
12PF00512	1	1.3281	32.979	1.6865	38.456	1.2518	23.336	1	1
12PF00546	1	1.7109	31.298	1.9342	46.485	1.7318	33.058	1	0
12PF00549	1	2.1103	12.835	2.5796	16.123	1.9887	21.694	1	0
12PF00552	1	1.9844	14.029	2.1771	16.932	1.9303	22.231	1	1
12PF00555	1	1.5825	40.671	1.943	34.58	1.4942	53.276	1	1
12PF00558	1	2.271	17.184	2.9606	13.906	1.6882	48.945	1	0
12PF00561	1	2.1198	16.822	2.0407	34.97	1.6605	24.584	1	0
12PF00564	1	2.3933	16.307	2.0844	17.179	1.6307	20.544	1	1
12PF00567	1	1.7627	29.75	2.3897	16.072	1.4974	54.9	1	0
12PF00570	1	1.6273	17.176	2.1857	13.385	1.5772	32.948	0	0
12PF00573	1	2.2051	13.303	1.9971	19.231	1.687	28.081	0	1
12PF00576	1	2.269	12.14	2.204	12.805	1.5805	18.923	1	1
12PF00579	1	2.481	16.712	2.297	13.051	1.275	40.765	1	1
12PF00582	1	1.9	26.371	2.36	13.716	1.794	48.964	1	1
12PF00585	1	1.506	36.257	2.319	15.324	1.766	20.457	1	1
12PF00591	1	6.451	16.605	2.274	14.155	1.45	23.465	1	0
12PF00594	1	2.103	14.288	2.301	13.399	1.652	21.518	1	1
12PF00597	1	1.863	15.644	2.429	14.877	1.345	17.035	1	1
12PF00600	1	1.804	13.814	2.054	14.352	1.357	44.087	1	1
12PF00606	1	2.14	13.731	2.41	12.688	1.825	24.306	1	1
12PF00609	1	2.333	13.778	1.783	38.899	1.259	31.292	1	1
12PF00612	1	2.085	15.113	2.477	12.496	1.68	21.186	1	0
12PF00615	1	0.805	20.559	2.323	17.816	1.796	22.159	1	0
12RS00005	1	1.32	23.1	2.51	13.7	1.9	22.4	0	1
12RS00007	1	1.35	21.4	2.02	13.6	1.25	21	0	1
12RS00010	1	1.18	18	2.47	9.59	1.31	21.6	0	1
12RS00013	1	1.28	17.3	2.29	10.4	1.69	34.5	0	1
12RS00014	1	1.33	23.8	2.31	16.7	1.36	47.7	0	1
12RS00019	1	1.36	26.7	2.8	12.1	1.54	22.9	1	1
12RS00021	1	1.1	19.2	1.92	10.9	1.33	21.9	0	1
12RS00023	1	1.24	24.6	2.1	18.3	1.4	20.6	0	1
12RS00027	1	1.26	25.1	2.5	11.8	1.72	22.4	0	1
12RS00086	1	1.55	20.5	2.45	11.3	2.35	34.8	1	0
12RS00089	1	1.45	26.8	2.14	13.6	1.58	22.1	0	0
12RS00097	1	1.31	21.5	2.01	13.1	1.26	20.3	0	1
12RS00101	1	1.23	23.4	2.01	15.7	1.72	22	0	1
12RS00102	1	1.46	23.3	2.8	13.4	1.76	50.6	0	1
12RS00106	1	0.99	19.6	1.95	16.3	1.03	19	0	0
12RS00114	1	1.54	29.7	1.87	12.3	1.22	18.6	1	1
12RS00115	1	1.31	37.3	1.82	11.6	1.16	31	1	1
12RS00116	1	1.78	11.6	1.75	12.2	1.24	36.5	1	1
12RS00117	1	1.42	23.2	1.81	11.9	0.99	38.8	1	0
12RS00118	1	1.64	15	1.59	22.7	1.27	16.4	1	0
12RS00119	1	1.74	18	1.83	11.6	1.25	21.8	1	1
12RS00122	1	1.66	22.2	1.8	15.4	1.24	21.1	1	1
12RS00123	1	1.58	16.5	2.22	16.1	1.23	21.8	1	1
12RS00124	1	1.36	31.6	1.7	18.7	1.16	18.9	1	1
12RS00125	1	1.51	15.3	2.02	13.1	0.96	51.6	1	1
12RS00126	1	1.62	28.4	1.69	34.2	1.04	35.2	1	1
12RS00127	1	1.37	39	1.98	13.6	1.47	23.2	1	1
12RS00128	1	1.76	17.6	1.88	24.8	1.46	19.1	1	0
12RS00129	1	1.37	25.7	1.83	11.7	1.16	28.6	1	0
12RS00131	1	1.25	42.9	1.74	23.1	1.22	20.8	1	1
12RS00132	1	1.25	21.5	2.1	10.8	1.21	15.5	1	1
12RS00133	1	1.47	15.1	1.76	11.5	1.07	17.8	1	0
12RS00135	1	1.52	30	1.45	39.4	1.44	34.3	1	1
12RS00136	1	1.36	37.6	1.19	43.8	1.28	35.4	0	0
12RS00137	1	1.58	30.2	1.5	44	1.48	37.7	1	1
12RS00138	1	1.73	28.3	1.92	28.4	1.43	37.1	1	1
12RS00139	1	1.25	29.6	1.65	29.5	1.39	29.4	0	0
12RS00140	1	1.64	33.7	1.69	35.5	4.99	138	0	0
12RS00141	1	1.43	31.2	1.69	33.8	1.54	33.3	1	1
12RS00142	1	1.39	31.7	1.22	38.3	1.23	35.2	1	1
12RS00145	1	1.59	36.6	1.2	34.9	1.47	29.8	0	1
12RS00146	1	1.71	43.8	1.03	50.4	1.77	44.6	0	0
12RS00147	1	1.76	40.1	1.28	52.4	1.6	40.7	0	0
12RS00148	1	1.62	33.9	1.21	46.5	1.78	33.7	1	0
12RS00149	1	1.33	19	1.18	32.2	1.33	28.8	1	1
12RS00150	1	1.58	36.1	1.18	37.9	1.57	29.3	0	1
12RS00151	1	1.57	35.6	1.22	38.8	1.58	40.8	1	0
12RS00152	1	1.53	50	1.4	56.2	1.82	36.9	0	0
12RS00153	1	1.82	51.4	1.27	51	1.8	39.9	0	0
12RS00154	1	1.94	25.5	2.32	13.5	1.37	18.4	1	0
12RS00157	1	1.43	36.8	1.32	45.7	1.44	38.9	0	0
12RS00158	1	1.52	36.5	1.2	57.5	1.25	40.7	0	1
12RS00159	1	1.8	38.8	1.31	54.4	1.65	39.6	0	1
12RS00160	1	1.72	31.4	1.23	46.2	1.49	37.9	1	1
12RS00161	1	1.49	31.8	1.33	38.1	1.41	35.2	1	0
12RS00162	1	1.74	30.8	1.66	45.4	1.5	43.2	1	1
12RS00164	1	1.43	41	1.31	53.3	1.46	39.5	1	1
12RS00165	1	1.93	31.1	1.14	48.9	1.36	36.2	0	0
12RS00166	1	1.49	36	1.26	49.1	1.42	39.6	1	1
12RS00167	1	1.85	42.1	1.45	60.8	1.7	26	1	1
12RS00169	1	2.17	11.6	1.64	17.9	1.27	22.2	1	0
12RS00170	1	1.57	43.8	1.5	47.2	1.52	22.6	0	1
12RS00171	1	1.84	40.2	1.24	46.5	1.54	26.3	0	0
12RS00172	1	1.82	49	1.82	48.6	1.85	47.7	0	1
12RS00173	1	2.14	39.5	1.57	57.7	1.73	52.3	1	0
12RS00174	1	1.83	42.8	1.74	47.4	1.72	44.5	1	0
12RS00175	1	1.73	43.9	1.45	57.1	1.41	42.1	1	1
12RS00176	1	1.68	36.2	1.51	49.6	1.4	39.5	1	1
12RS00177	1	2.04	40.8	1.59	50.6	1.84	46	1	1
12RS00178	1	1.82	14.6	1.47	38.7	1.19	32.4	1	1
12RS00179	1	2.14	11.8	1.95	11.9	1.18	25.4	1	0
12RS00180	1	1.44	35	1.29	49.3	1.12	39.7	0	1
12RS00181	1	1.59	32.8	1.39	41.4	1.6	29	1	0
12RS00182	1	1.52	35.2	1.28	43	1.3	29.5	0	1
12RS00183	1	1.74	44	1.36	56.3	1.78	42.3	0	1
12RS00184	1	1.52	43.2	1.69	46.7	1.6	37.3	0	1
12RS00185	1	1.56	36.4	1.22	37.6	1.03	40.8	0	0
12RS00186	1	1.52	36.2	1.57	43.9	1.34	47.1	1	1
12RS00188	1	1.61	34.8	1.24	47.2	1.31	53.5	1	1
12RS00189	1	1.67	36.3	1.46	39	1.54	49.2	0	1
12RS00190	1	1.53	33.5	2.01	12.8	1.44	36.8	0	0
12RS00191	1	1.24	29.6	1.3	32.2	1.19	31.7	0	1
12RS00192	1	1.97	42.8	1.56	52.6	1.7	35	0	1
12RS00193	1	1.77	43.9	1.55	53	1.57	34.9	1	1
12RS00194	1	1.52	36.2	1.4	57.3	1.46	32.2	0	1
12RS00195	1	1.39	35.4	1.31	38.8	1.25	33.1	1	1
12RS00196	1	1.42	30.6	1.16	35.9	1.23	27.5	0	1
12RS00197	1	1.77	37.1	1.63	50.6	1.38	36	1	0
12RS00198	1	1.8	37	1.46	51.1	1.5	31.6	1	1
12RS00199	1	1.8	30.2	1.46	43.2	1.17	46.5	0	0
12RS00200	1	1.73	35.9	1.55	56.1	1.76	38.1	1	1
12RS00201	1	1.74	28.4	1.52	41.8	1.4	25.9	0	1
12RS00202	1	1.79	32.5	1.77	39.7	1.64	42.4	1	1
12RS00203	1	1.64	43.7	1.42	62	1.59	48.4	0	0
12RS00204	1	2.01	43.5	1.73	58.5	1.72	53.2	1	1
12RS00205	1	2	41.4	1.61	59.9	1.64	28.4	1	0
12RS00206	1	1.7	42	1.64	46.5	1.52	39.8	1	1
12RS00207	1	1.43	47.8	1.52	32.5	1.22	40.8	0	1
12RS00208	1	1.96	41.1	1.82	50.9	1.86	48	0	0
12RS00209	1	1.27	41.6	1.22	42.5	1.4	32.1	1	0
12RS00210	1	1.87	40.9	1.44	52.9	1.44	46.2	1	1
12RS00211	1	1.46	31.6	1.06	46.5	1.02	32.4	1	0
12RS00212	1	1.57	39.6	1.21	60	1.57	47.9	1	1
12RS00213	1	1.77	38.4	1.54	45.1	1.71	42.8	1	1
12RS00214	1	1.49	37.1	1.22	43.7	1.15	49.7	0	1
12RS00215	1	1.42	28	1.16	43.4	1.22	31.4	1	1
12RS00216	1	1.45	35.7	1.63	37.6	1.51	33	1	1
12RS00217	1	1.23	31.1	1.23	40.7	1.04	36.6	1	0
12RS00218	1	1.49	40.5	1.2	58.8	1.18	57.7	0	1
12RS00219	1	1.56	33	2.37	14.8	1.45	18.4	1	1
12RS00220	1	1.34	28.5	2.46	12.5	1.44	19	1	0
12RS00221	1	1.84	10.8	2.42	12.4	1.43	16	1	0
12RS00222	1	1.54	35	1.47	45.4	1.32	37.6	1	1
12RS00223	1	1.67	22.8	1.28	49.8	1.58	39.8	0	1
130MRI	1	1.701	27.275	1.549	34.92	1.3995	35.14	1	1
131MRI	1	2.09541	31.4235	1.3435	37.95	1.69643	15.7602	1	1
132MRI	1	2.01176	32.201	1.59896	43.849	2.26094	29.7188	1	1
133MRI	1	2.46557	31.2547	2.7485	24.69	2.06078	24.3529	1	1
134MRI	1	1.86557	31.4764	1.4015	34.84	1.55577	26.6346	1	1
135MRI	1	1.983	29.3	1.2615	33.31	1.35288	16.7308	1	1
136MRI	1	1.898	38.885	1.31122	43.5357	1.45529	47.2933	1	1
137MRI	1	2.1398	44.3367	1.5555	35.735	1.61198	19.8125	1	0
138MRI	1	1.96587	37.7788	1.46042	33.625	1.53971	17.7206	1	1
139MRI	1	2.2175	32.41	1.42041	37.8214	1.55539	20.0049	1	1
13MRI	1	1.72692	33.9231	2.13418	10.7704	1.57755	21.8265	1	1
13RS00004	1	1.18	38.4	1.57	13.4	0.873	40.7	0	1
13RS00005	1	1.91	16.6	1.86	21.1	1.4	35.8	0	1
13RS00006	1	1.91	20.5	1.92	14.8	1.43	37.5	0	1
13RS00007	1	1.83	11.8	1.72	31.3	1.33	40.5	0	1
13RS00008	1	1.87	13.7	1.59	35.9	1.32	25.1	0	1
13RS00009	1	1.66	17.4	1.5	45.4	1.3	37.5	1	1
13RS00020	1	1.38	12.6	0.729	12	0.715	29.4	0	0
13RS00029	1	2.57	25.2	1.46	16.8	1.91	11.1	0	1
13RS00034	1	1.06	14.6	2.18	13.6	8.88	34.8	0	1
13RS00049	1	1.75	38	2	26.8	1.5	43.9	1	1
13RS00050	1	1.6	46.6	1.81	50	1.68	22.7	1	1
13RS00051	1	1.35	25.5	2.09	23	1.46	29.7	1	1
13RS00052	1	1.57	43	1.97	39.8	1.34	45	1	1
13RS00053	1	1.66	33	1.56	39.3	1.29	36	1	1
13RS00054	1	1.6	36.1	1.68	42.4	1.55	39.5	0	1
13RS00055	1	1.51	34.4	1.25	37.7	1.29	15.9	0	0
13RS00056	1	1.29	30.8	2.04	16.2	1.3	41.1	1	1
13RS00057	1	1.03	25.1	1.96	10.7	1.17	23.6	0	1
13RS00058	1	1.14	20.2	2.44	10.6	2.29	33.3	0	1
13RS00062	1	2.5	12.1	1.36	16.5	1.8	22.5	0	1
13RS00064	1	2.09	8.92	1.29	19	1.92	26.5	0	1
13RS00066	1	1.95	11.7	1.1	21.8	1.24	36.1	0	0
13RS00076	1	1.41	29	1.3	25.1	1.38	23.2	0	1
13RS00077	1	1.39	36.7	1.24	39.3	1.87	30.4	0	1
13RS00078	1	1.6	31	1.3	32.8	1.47	25.6	0	1
13RS00079	1	1.3	37	1.2	37.7	1.32	40	0	1
13RS00080	1	1.27	31.9	1.33	41.2	1.22	23.4	0	1
13RS00081	1	1.54	37.6	1.23	39.2	1.44	49.7	0	1
13RS00082	1	1.34	30.8	1.21	29.6	1.38	19.8	0	1
13RS00083	1	1.36	32.8	1.21	39.8	1.26	19	0	0
13RS00084	1	1.29	37.3	1.16	53	1.3	22.4	0	1
13RS00085	1	1.34	33.4	1.34	30.8	1.48	25.8	0	1
13RS00086	1	1.46	39.1	1.29	53.5	1.77	32.5	0	1
13RS00087	1	1.57	39	1.32	43.3	1.37	23.6	0	1
13RS00088	1	1.29	32.6	1.26	41.9	1.37	32.6	0	1
13RS00089	1	1.24	29.3	1.1	42.5	1.26	38	0	1
13RS00090	1	1.54	43.1	1.26	28.4	1.3	32.2	0	0
13RS00091	1	1.5	41	1.2	56.2	1.46	26.9	0	1
13RS00092	1	1.59	35.8	1.28	45.8	2.21	35.8	0	0
13RS00093	1	1.43	38.1	1.04	46	1.2	18.8	0	1
13RS00094	1	2.19	14.6	1.7	9.65	1.11	43.4	0	1
13RS00096	1	1.16	34.9	1.91	30.2	1.18	52.4	0	1
13RS00098	1	1.39	41.6	2.01	17.2	1.37	36.9	0	1
13RS00099	1	1.49	49.1	1.94	27.5	1.18	20.6	0	1
13RS00102	1	1.33	36.1	1.97	15	1.26	23.8	0	1
13RS00111	1	1.43	40.8	2.07	16.2	1.57	43.5	0	1
13RS00112	1	1.6	45.8	2.09	17.7	1.29	35.4	0	1
13RS00113	1	1.34	41.1	1.62	15.8	1.23	22.8	0	1
13RS00114	1	1.54	34.5	2.4	13.4	1.78	36.9	0	1
13RS00115	1	1.53	37.2	1.48	50.1	1.78	20.8	0	1
13RS00116	1	1.53	29.1	1.46	40.6	1.82	31.9	0	1
13RS00118	1	1.56	38.1	1.28	26.5	1.77	28.9	0	1
13RS00119	1	1.65	24.2	1.49	30.7	1.66	35.1	0	0
13RS00120	1	1.86	12.8	2.39	13.1	1.08	19.3	0	0
13RS00121	1	1.55	33	2.59	11.6	1.78	18.7	0	1
13RS00123	1	1.59	44.5	1.75	42	1.88	23.2	1	1
13RS00124	1	1.38	42.8	1.86	28.4	1.6	27.2	0	0
13RS00125	1	1.4	45.3	1.82	31.6	1.35	51.9	1	1
13RS00126	1	1.1	35.1	1.46	18.4	1.18	34.2	1	1
13RS00127	1	1.26	40.8	1.76	17.6	1.34	21	1	1
13RS00128	1	1.3	38.5	2.27	14.2	1.28	48	0	1
13RS00129	1	1.4	42.3	1.92	11.2	1.42	36.5	0	1
13RS00130	1	1.28	38.7	1.72	19.8	1.21	21.3	0	1
13RS00131	1	1.34	41.8	2.14	17.2	1.27	41.5	0	1
13RS00132	1	1.3	46.8	2.23	18.2	1.58	42.7	0	0
13RS00133	1	1.76	38.4	1.36	41.7	1.74	37.3	0	1
13RS00134	1	1.67	43.4	1.25	55.8	1.56	47.2	0	1
13RS00135	1	1.48	34.5	1.24	48.2	1.34	35.7	0	1
13RS00136	1	1.7	33	1.08	49.2	1.56	34.8	0	1
13RS00137	1	1.48	39.7	1.3	46.4	1.49	43.2	0	0
13RS00138	1	1.56	39.2	1.26	52	1.4	37.7	0	0
13RS00139	1	1.72	32.9	2.81	11.7	1.69	35.3	0	1
13RS00140	1	1.71	31.2	2.74	11.6	1.58	32.3	0	1
13RS00141	1	1.34	33.2	2.25	16.5	1.5	30.6	0	0
13RS00142	1	1.6	37	1.94	24.3	1.27	48.3	0	1
13RS00143	1	1.49	30.3	2.21	10.4	1.51	40.4	0	1
13RS00144	1	1.67	41.2	2.5	10.2	1.91	17.1	0	1
13RS00145	1	1.32	43.8	1.84	28.1	1.3	39.7	0	1
13RS00148	1	1.68	44.1	2.21	10.4	1.38	19.9	0	1
140MRI	1	1.66863	31.5882	1.32143	33.9133	1.33462	25.8654	1	1
141MRI	1	1.9425	30.245	1.45147	31.1569	1.6935	16.045	1	1
142MRI	1	1.97908	31.9337	1.1425	29.1	1.60208	40.2708	1	1
143MRI	1	1.67304	34.6324	1.2699	34.3929	1.45913	35.2356	1	0
144MRI	1	1.75255	28.4031	1.1915	42.785	1.354	19.48	1	0
145MRI	1	2.12959	34.3265	1.46429	44.3214	1.71939	21.4235	1	1
146MRI	1	1.79412	32.4216	1.19314	42.0245	1.33673	25.7908	1	1
147MRI	1	2.045	31.48	1.33316	45.6939	1.36042	24.1771	1	1
148MRI	1	1.69951	26.6029	2.11939	41.4184	1.24	21.2	1	1
149MRI	1	1.6535	28.94	1.33418	32.6939	1.30196	14.1127	1	1
14MRI	1	1.58316	27.9541	2.78469	12.5204	1.379	31.09	1	0
150MRI	1	1.96863	28.5098	1.14949	32.051	1.22	15.9	1	1
151MRI	1	1.79062	29.5469	1.35638	46.5638	1.4352	37.5459	1	1
152MRI	1	2.26354	32.151	1.36224	38.8316	1.54271	15.9896	0	1
153MRI	1	2.21225	35.8137	1.55663	42.7857	1.73724	17.4439	0	1
154MRI	1	1.99519	32.149	1.70208	37.7344	1.65	16.3367	1	1
155MRI	1	1.88958	33.2656	1.25	32.8182	1.3276	23.5104	1	1
156MRI	1	1.74519	34.9135	1.27969	37.5938	1.15913	14.2212	1	1
157MRI	1	2.08186	37.7353	1.81771	38.3698	1.29898	34.9133	1	1
158MRI	1	2.00784	34.4461	1.64235	47.5612	1.30459	25.7398	0	1
159MRI	1	2.10098	29.4363	1.52206	38.7255	1.33776	25.199	0	1
15MRI	1	1.67908	39.2602	2.7799	11.2157	1.59461	38.7451	1	0
15RS00168	1	1.65	37.5	1.45	50.5	1.54	40.6	0	1
160MRI	1	1.749	34.73	1.75729	26.5104	1.15357	23.551	1	1
161MRI	1	1.8	30.199	1.6551	30.9592	1.23578	27.7549	1	1
162MRI	1	1.9505	31.27	1.48802	39.6406	1.52245	29.3061	1	1
163MRI	1	1.96	33.475	1.4945	33.19	1.42602	16.4235	0	1
164MRI	1	1.775	32.2356	2.04592	31.7704	1.3185	19.575	0	0
165MRI	1	1.454	44.89	1.80459	43.4286	1.6135	18.645	0	0
166MRI	1	1.48824	29.6275	1.25	47.1615	1.31154	30.4952	0	0
167MRI	1	1.90048	34.7115	1.56823	38.7448	1.40686	26.6225	0	1
168MRI	1	1.7375	27.5481	1.358	48.12	1.3935	26.17	0	1
169MRI	1	1.05539	19.4608	1.9451	47.152	1.976	27.09	0	1
16MRI	1	1.68462	39.0385	1.91531	8.77041	1.73265	21.4898	0	1
170MRI	1	1.3485	30	1.085	40.595	1.13365	32.7837	0	1
171MRI	1	1.68878	29.9745	1.3565	39.21	1.48367	39.9388	0	0
172MRI	1	1.7485	29.75	1.30686	43.0392	1.35245	32.6912	0	1
173MRI	1	1.665	26.14	1.2898	38.8878	1.26618	51.1275	1	0
174MRI	1	1.8375	25.4531	1.58854	41.6667	1.78413	35.8462	0	0
175MRI	1	1.5955	24.19	1.60204	41.5867	1.69231	19.4615	1	1
176MRI	1	1.70969	27.2449	1.82602	33.898	2.44439	44.6939	1	1
177MRI	1	1.666	25.655	1.22245	36.3724	1.92398	25.5102	1	0
178MRI	1	1.97356	29.875	1.4785	44.73	3.94559	28.9412	1	1
179MRI	1	1.61442	27.0433	1.064	33.3	1.299	28.855	1	1
17MRI	1	1.30545	26.1182	1.7648	15.9286	1.11373	26.0882	1	1
180MRI	1	1.58019	23.3726	1.40096	38.4808	1.5535	32.49	1	0
181MRI	1	1.63229	22.6927	1.33673	43.3265	1.53029	33.25	1	1
182MRI	1	2.5275	32.78	1.33	40	1.727	42.555	1	0
183MRI	1	1.90969	27.7041	1.229	33.2	1.25721	32.0673	1	1
184MRI	1	1.63214	30.0204	1.25	38.5102	1.72245	22.7704	1	1
185MRI	1	1.91274	27.8632	1.307	40.045	2.22308	13.8269	1	1
18956/12	1	1.25	42.394	1.737	19.168	1.191	36.743	0	1
18957/12	1	1.686	35.552	2.673	14.488	1.672	37.441	0	1
18958/12	1	1.208	43.656	2.141	16.798	1.118	56.146	1	0
18959/12	1	1.441	35.549	2.488	17.227	1.092	43.222	1	0
18960/12	1	1.657	37.035	2.786	17.034	1.607	37.022	1	1
18961/12	1	1.781	33.173	2.662	19.946	1.698	47.84	1	0
18962/12	1	1.38	32.006	2.17	15.858	1.472	37.571	0	1
18963/12	1	2.07	29.861	2.88	14.515	1.783	39.443	0	0
18964/12	1	1.717	38.743	2.492	17.052	1.316	62.006	0	1
18965/12	1	1.707	34.411	2.437	27.185	1.441	42.947	0	1
18966/12	1	1.685	40.104	1.718	45.709	1.685	28.11	0	0
18967/12	1	1.43	32.088	1.674	52.339	1.232	28.171	0	1
18968/12	1	1.154	47.003	1.656	27.426	1.449	46.717	0	1
18969/12	1	1.47	47.521	1.55	56.371	1.283	65.423	1	0
18970/12	1	1.264	35.999	1.861	16.291	1.011	57.602	0	1
18971/12	1	1.707	30.24	1.799	31.149	1.349	42.677	1	0
18972/12	1	1.66	39.032	2.464	18.239	1.414	59.496	0	1
18973/12	1	1.585	35.151	1.81	33.03	1.311	52.783	1	0
18974/12	1	1.686	31.396	1.684	39.017	1.625	46.15	0	1
18975/12	1	1.44	31.719	2.407	13.445	1.183	48.478	0	0
18976/12	1	1.333	37.061	1.693	37.629	1.241	64.466	0	1
18MRI	1	1.43255	34.4953	2.20816	11.1531	1.63469	28.9184	0	1
19079/12	1	1.854	30.822	2.202	32.668	1.548	47.336	1	1
19080/12	1	1.455	36.003	2.219	44.473	1.069	57.824	0	1
19081/12	1	1.536	37.373	1.422	41.622	1.257	58.238	0	1
19082/12	1	1.467	36.561	1.795	15.782	1.176	44.909	0	1
19083/12	1	1.569	48.174	2.308	23.257	1.395	63.975	1	0
19084/12	1	1.507	48.428	2.186	17.701	1.465	58.796	0	1
19085/12	1	1.536	40.547	2.096	15.987	1.333	54.09	0	1
19086/12	1	1.657	40.49	2.108	15.111	1.482	40.749	1	0
19087/12	1	1.473	39.744	2.052	14	1.192	56.171	0	1
19088/12	1	1.492	41.613	1.995	14.328	1.496	36.692	1	0
19089/12	1	1.595	32.438	1.905	30.659	1.355	46.447	1	1
19090/12	1	1.559	42.179	1.966	14.917	1.328	61.346	1	1
19091/12	1	1.633	46.998	2.271	16.996	1.48	44.967	1	0
19092/12	1	1.541	37.229	1.991	15.535	1.504	51.712	1	0
19093/12	1	1.277	41.676	1.649	31.179	1.385	50.522	0	0
19094/12	1	1.548	49.514	2.377	16.711	1.504	47.369	1	0
19095/12	1	1.235	40.383	1.324	40.232	0.894	63.663	1	0
19096/12	1	1.322	39.536	2.105	12.253	1.242	39.758	0	1
19097/12	1	1.177	36.516	2.011	12.126	1.189	23.164	0	1
198MRI	1	2.68305	17.5527	2.2019	44.0631	2.08262	50.0714	0	1
199MRI	1	2.91419	21.6691	2.60271	33.4168	2.2984	37.2754	1	1
19MRI	1	1.651	31.635	2.6551	8.81122	1.36127	24.8235	1	0
1MRI	1	1.53382	29.4951	2	10.45	1.7815	21.325	1	1
200MRI	1	2.17017	17.9254	2.30665	32.9305	2.1997	42.7789	1	0
2012MEL058716	1	1.988	22.67	1.7525	40.285	1.8025	40.285	0	1
2012MEL058718	1	1.598	18.61	1.466	39.21	1.396	32.32	1	0
2012MEL058722	1	1.537	20.435	1.582	41.47	1.5135	38.46	1	1
2012MEL058724	1	1.5065	17.795	1.5345	49.45	1.263	30.445	1	1
2012MEL058726	1	1.8525	14.215	1.576	40.005	1.375	34.58	0	1
2013MEL007545	1	2.169	39.445	1.609	56.115	2.0625	42.195	1	1
2013MEL007546	1	1.6785	36.605	1.9865	29.47	1.7065	41.65	1	0
2013MEL007547	1	1.5705	34.395	1.5985	42.475	1.5125	43.01	1	0
2013MEL007549	1	2.1575	37.89	1.796	60.685	1.734	48.64	1	1
2013MEL007550	1	1.969	35.975	1.8125	54.325	1.9895	46.52	1	1
2013MEL007552	1	1.864	37.67	1.864	45.33	1.843	40.925	1	1
2013MEL007553	1	1.8485	38.66	1.696	39.755	1.69766	45.125	1	1
2013MEL007554	1	1.857	34.82	1.627	45.655	1.5835	42.295	1	0
2013MEL007555	1	1.957	35.645	1.7655	53.255	1.6	42.83	1	0
2013MEL007563	1	1.881	39.33	1.5495	58.391	1.4715	39.36	1	1
2013RRW004158	1	1.85	33.5	2.22	32.8	1.89	38.3	1	1
2013RRW004212	1	2.51	32.7	2.07	53.3	2.13	47.3	1	1
2013RRW004232	1	1.45	38.9	1.64	46.1	1.57	41.6	1	0
2013RRW004233	1	1.65	40	1.57	43.8	2.16	37.8	1	1
2013RRW004235	1	1.84	37.1	1.68	40.2	1.7	42.5	1	0
2013RRW004236	1	1.75	35.2	1.46	51.2	1.73	39.6	1	1
2013RRW004237	1	1.58	28.2	1.29	32.2	1.73	31.9	1	1
2013RRW004238	1	1.9	31.8	1.44	30.8	1.96	21.3	1	0
2013RRW004239	1	1.21	40	1.84	36.1	1.55	39.8	1	1
2013RRW004240	1	1.76	37.1	1.54	44.9	1.88	29.9	1	1
201MRI	1	2.46959	15.3614	2.27794	31.0629	2.16333	17.2445	0	0
202MRI	1	2.71165	16.9298	2.29645	40.0849	2.3345	47.1	0	0
203MRI	1	2.66434	18.0752	1.7704	46.0945	1.82265	16.483	1	1
20MRI	1	1.4601	24.399	1.963	7.715	1.44375	31.4183	1	1
212MRI	1	1.69389	36.3477	2.17624	45.594	2.26594	33.254	1	0
214MRI	1	2.57773	20.8049	2.09738	48.2089	1.81759	25.6958	0	1
215MRI	1	2.50745	19.2006	2.03686	43.004	2.03031	22.7555	0	1
216MRI	1	3.64228	21.8712	4.03409	10.6868	3.03535	23.8889	1	0
217MRI	1	1.94034	27.5641	1.88049	38.024	1.87088	41.3586	0	1
218MRI	1	2.36458	16.3566	2.07525	31.875	1.87438	36.6204	0	0
21MRI	1	1.79657	34.7598	2.5205	10.565	1.3555	25.82	1	1
221MRI	1	1.87525	29.7345	1.75819	39.9702	2.88746	22.806	0	1
22MRI	1	1.548	29.17	2.40882	10.2353	1.13137	27.3873	0	1
231MRI	1	2.53009	22.8761	2.17716	43.6032	2.38652	14.9399	1	1
232MRI	1	3.1331	20.4312	2.06269	37.5867	1.61991	39.5978	1	1
237MRI	1	1.98717	29.9044	1.93975	40	1.81976	34.6341	1	0
238MRI	1	1.98207	28.9592	1.63147	40.239	2.3675	45.125	1	1
239MRI	1	1.83417	36.5385	1.79808	34.8077	1.95466	39.0281	1	1
23MRI	1	1.57358	24.8726	2.222	9.98	1.4505	14.95	1	0
240MRI	1	2.29183	39.1032	2.05912	33.1663	2.12341	35.7493	1	1
241MRI	1	2.79686	49.3867	1.92606	38.0533	1.5946	27.7245	1	1
242MRI	1	2.4014	40.5906	2.15196	40.7974	1.98328	34.3563	1	1
244MRI	1	2.34765	40.6094	2.01341	40.4419	2.16456	49.6835	1	1
245MRI	1	2.41551	42.5395	1.78809	44.0935	2.08137	38.3481	1	0
246MRI	1	2.23506	44.5717	2.685	32.875	2.14649	40.5879	1	1
247MRI	1	2.09428	37.2618	2.36294	16.6043	1.81293	27.2527	1	1
248MRI	1	2.73273	35.6106	2.03735	43.9243	2.3182	35.5065	1	1
24MRI	1	1.62548	32.3846	2.45153	11.0255	1.318	24.14	0	1
258MRI	1	2.02382	63.3841	2.51499	25.7742	2.13369	23.0891	0	0
259MRI	1	1.5531	41.1996	2.19552	15.2582	1.21394	18.846	0	1
25MRI	1	1.51176	34.598	2.1235	9.01	1.29694	16.8112	0	1
260MRI	1	1.93166	30.2187	2.34859	14.4215	2.07686	19.6547	0	1
262MRI	1	1.21499	20.7594	2.73193	18.8354	2.51328	24.2467	0	1
264MRI	1	2.16866	49.0768	2.89789	24.257	6.54339	29.7337	0	1
266MRI	1	1.98411	47.2691	2.64914	16.5546	2.71728	38.1135	0	1
267MRI	1	2.1748	47.4851	2.08424	55.84	2.05661	39.6259	1	1
268MRI	1	1.90591	46.6733	2.51229	17.6475	1.68571	38.4184	0	1
269MRI	1	1.77004	47.4198	2.53717	17.3959	1.54462	36.8146	0	1
26MRI	1	1.87824	41.1157	2.60051	12.5561	1.37813	47.1354	0	1
270MRI	1	2.0119	48.2639	1.78844	50.3769	2.54293	27.0202	0	1
271MRI	1	1.81226	41.0645	2.48793	17.5704	3.26402	19.867	0	1
27MRI	1	1.66765	35.2892	2.7455	13.15	1.33438	43.6719	0	1
28MRI	1	1.29398	21.9491	1.843	8.425	1.134	29.805	1	1
299MRI	1	2.02425	44.9079	1.89819	74.3896	1.7663	55.6818	0	1
29MRI	1	1.3735	30.455	1.90153	9.71429	1.36225	21.9706	1	0
2MRI	1	1.65096	32.8558	2.4445	11.575	1.4545	25.21	1	0
303MRI	1	1.6135	26.5331	1.98414	47.225	1.91292	48.4689	0	1
304MRI	1	1.63384	37.2544	2.28098	13.6568	1.53596	28.0754	0	1
305MRI	1	1.17955	25.954	1.31843	39.4022	1.64975	45.4657	0	1
30MRI	1	1.30602	24.6991	1.86912	9.28431	1.09657	33.9216	1	0
310MRI	1	1.32913	40.1699	1.80971	44.4417	1.77596	27.4279	0	0
312MRI	1	2.6958	45.511	2.3387	14.9423	1.55641	22.3907	0	1
316MRI	1	1.85377	34.5477	1.60437	48.4951	1.15354	26.3979	0	0
317MRI	1	1.80485	33.2143	1.98056	53.6616	1.53147	46.5339	0	1
31MRI	1	1.78776	27.7296	2.221	9.85	1.696	19.375	0	1
322MRI	1	2.0764	43.1075	2.03939	54.1274	1.259	16.015	0	1
323MRI	1	1.87975	41.8	1.84634	56.1856	1.40775	25.5	0	1
32MRI	1	1.78776	35.9439	2.56225	14.1471	1.4235	23.57	0	1
330MRI	1	1.94325	41.125	1.99483	48.8006	1.62228	38.0198	0	1
332MRI	1	1.71723	31.699	1.88179	42.603	1.31411	19.896	0	1
335MRI	1	1.60975	36.325	2.26438	24.2446	7.245	23.8675	0	1
337MRI	1	2.06535	31.4851	2.24755	44.578	1.83812	29.5792	0	0
338MRI	1	1.5871	41.0491	1.91446	36.3725	1.25707	33.3333	0	1
33MRI	1	1.752	32.46	2.43929	9.77041	1.04286	34.25	1	1
340MRI	1	1.68225	42.3343	1.86946	48.7685	1.24307	65.0277	0	1
341MRI	1	1.80308	33.9775	2.17659	27.8049	1.5386	23.1786	0	1
345MRI	1	2.04604	38.2673	1.59814	55.2993	0.695631	36.6838	0	1
34MRI	1	1.533	30.96	2.21837	9.75	1.38298	18.6489	0	0
354MRI	1	1.61355	35.1013	2.07673	8.84158	1.62229	19.7214	0	0
357MRI	1	2.05402	43.3078	2.27748	19.9455	2.08703	22.712	0	0
359MRI	1	1.33894	26.504	2.14362	31.6582	1.54688	39.7817	0	1
35MRI	1	1.61	35.705	2.238	11.325	1.26458	32.9167	0	1
36MRI	1	1.50236	24.2406	2.33724	9.94388	1.4849	26.276	0	1
37MRI	1	1.6601	25.5288	2.43214	13.7806	0.9185	28.125	0	0
383MRI	1	1.60511	23.3333	3.2125	15.9275	1.86786	38.2381	0	0
384MRI	1	2.1653	25.6497	6.76667	26.7429	3.03941	97.6258	0	1
388MRI	1	1.64117	21.0293	3.27574	131.584	3.60833	79.9537	0	1
389MRI	1	1.91277	36.1598	3.36397	15.1654	2.44439	23.53	0	1
38MRI	1	1.65278	27.4259	2.07908	13.5	1.53229	33.8594	1	0
391MRI	1	2.4846	30.6818	3.70561	13.3107	2.36557	25.9906	0	0
392MRI	1	1.89747	25.9848	5.41148	31.488	3.63544	69.1748	0	1
394MRI	1	2.14356	29.901	4.03971	20.6172	4.2375	70.4327	0	1
395MRI	1	1.63221	32.7163	1.03517	15.2451	1.97353	39.5343	0	0
398MRI	1	1.75884	33.7954	2.72638	24.3652	2.16021	24.758	0	0
399MRI	1	1.30344	55.5085	2.22684	19.3218	1.57112	38.7416	0	1
39MRI	1	1.66898	30.088	2.11837	11.25	1.29948	25.9375	1	1
3MRI	1	1.40385	27.3317	2.24133	11.2602	1.4299	20.1618	0	1
400MRI	1	2.22639	30.9726	2.45192	19.0096	1.69776	29.6269	0	0
402MRI	1	7.15551	62.6969	2.24904	15.9375	1.71288	32.2475	0	0
403MRI	1	1.91126	29.5078	37.5372	27.4777	2.52323	24.6768	0	1
405MRI	1	2.24216	35.7843	2.56016	14.1146	1.59015	43.1566	0	0
406MRI	1	2.34579	33.1542	2.3381	34.3571	1.56125	13.615	0	0
407MRI	1	2.61111	28.9899	3.07653	16.5867	2.15425	23.895	0	1
408MRI	1	2.84375	31.9531	3.11029	15.1887	1.89755	18.8922	0	0
40MRI	1	1.67217	23.4575	2.23112	9.20408	1.4905	16.88	1	0
410MRI	1	1.10464	45.3866	2.43333	18.2952	1.41921	40.8961	0	1
411MRI	1	2.06985	22.8848	2.69554	13.7822	1.68894	36.4703	0	1
412MRI	1	2.13039	40.9804	3.68744	14.5892	2.08666	22.5075	0	1
413MRI	1	1.43688	37.2772	2.42557	12.7098	1.66132	15.1958	0	0
414MRI	1	2.66929	29.3135	3.6122	15.1317	4.14132	19.3768	0	1
416MRI	1	2.52298	30.8364	2.42128	11.5816	1.95394	18.4975	0	0
417MRI	1	1.68714	31.4771	2.86275	12.4044	1.41014	16.7547	0	0
419MRI	1	1.18391	60.2475	2.79314	17.9409	1.60687	35.6383	0	1
41MRI	1	1.6005	31.625	3.16378	12.5816	1.657	29.79	1	1
420MRI	1	1.51189	52.552	2.66447	14.1494	2.25411	22.1902	0	1
421MRI	1	1.40306	48.2908	2.30775	20.6392	2.38128	26.2557	0	1
426MRI	1	1.42474	56.1735	1.70619	28.5149	1.32346	52.1801	0	1
428MRI	1	2.48267	33.6386	1.71582	27.4235	2.31747	31.4002	0	1
42MRI	1	1.83482	31.058	2.74745	13.7959	1.57041	25.7704	1	0
435MRI	1	9.04808	40.7692	1.68435	36.4953	9.70103	43.7113	0	1
43MRI	1	1.85818	29.7273	2.32398	11.76	1.2425	36.075	1	1
44MRI	1	1.6351	29.6731	2.625	11.2959	1.25153	22.2398	1	0
45MRI	1	1.46618	35.5784	2.68125	14.2396	0.97551	32.2449	1	1
463MRI	1	2.52446	31.9961	2.27669	8.05946	1.81175	86.8	0	1
464MRI	1	2.91786	29.0831	4.664	30.132	2.62626	44.0909	0	1
46MRI	1	1.35147	24.0539	2.21422	10.3775	1.10385	15.0337	1	0
470MRI	1	1.94063	27.7233	4.07885	29.9056	1.94461	54.9849	0	1
472MRI	1	1.11464	42.5819	3.99584	67.9001	2.42343	47.2519	0	1
473MRI	1	2.77085	28.2119	3.14626	18.7536	2.50153	37.4362	0	1
474MRI	1	2.3429	22.5979	4.7333	59.6374	2.34569	29.008	0	1
475MRI	1	2.10048	27.2837	2.82119	25.767	2.77721	39.5219	0	1
476MRI	1	2.89385	28.9385	5.76321	32.9159	2.71035	32.1325	0	1
479MRI	1	2.59949	24.9107	3.17402	26.9853	2.50247	31.1759	0	1
47MRI	1	1.49519	20.8365	2.562	12.82	1.00931	18.0196	1	0
480MRI	1	2.40187	29.2056	5.36735	49.0102	1.85394	65.1047	0	1
481MRI	1	2.15	30.0476	4.79337	33.9286	2.5575	33.25	0	1
482MRI	1	1.53444	40.1531	4.1055	37.6835	2.7892	40.392	0	1
483MRI	1	1.46765	18.1593	3.88366	36.8069	2.00652	40.3958	0	1
484MRI	1	2.36505	32.6699	3.43932	43.1796	2.0537	41.7333	0	1
487MRI	1	2.38687	26.9697	4.83803	23.2535	2.85052	44.3299	0	1
489MRI	1	1.51111	20.8182	2.79812	67.0892	1.68561	66.7929	0	1
48MRI	1	1.56346	29.7933	2.76716	12.8922	0.889706	23.1422	1	0
493MRI	1	2.74034	26.2253	3.23343	63.5234	2.32806	51.1224	0	1
494MRI	1	1.5067	46.1207	3.84795	49.9534	2.04409	21.8818	0	1
497MRI	1	2.48857	22.8359	3.17881	21.412	1.455	48.7488	0	1
499MRI	1	1.52301	27.5678	3.58075	45.0193	1.48211	26.7892	0	1
49MRI	1	1.65142	32.9906	2.84808	13.1346	1.3645	15.525	1	0
4MRI	1	1.658	36.49	2.81327	13.4439	1.71569	28.701	0	1
501MRI	1	2.02925	32.0519	3.43137	42.4265	1.85569	24.9052	0	1
503MRI	1	1.27821	44.3802	2.64423	59.2548	1.61399	33.8335	0	0
504MRI	1	1.76226	25.5756	4.28316	36.2245	1.74561	35.2683	0	1
505MRI	1	2.4422	27.8661	3.2599	54.1584	1.68225	22.4085	0	1
507MRI	1	2.26226	29.9292	3.64646	21.4697	1.49303	24.3494	0	1
50MRI	1	1.5135	27.425	2.74479	10.7865	1.285	13.73	1	1
510062/12	1	1.4	36	1.7	34	1.23	36.52	0	1
510071/12	1	1.5	29	1.8	33	1.2	27.37	0	0
510074/12	1	1.4	48	1.6	45	1.24	49.14	1	0
510077/12	1	1.4	45	1.5	52	1	32.9	1	0
510080/12	1	0.99	33	1.3	36	1.2	29.36	1	1
510086/12	1	1.4	35	2	34	1.12	45.92	1	1
510089/12	1	1.3	34	1.6	31	1.21	41.07	1	0
510092/12	1	1.6	40	1.8	42	1.33	38.73	1	0
510095/12	1	1.4	43	2.1	22	1.16	46.66	1	1
510098/12	1	1.3	44	1.7	47	1.17	54.33	1	1
510101/12	1	1.3	50	1.2	56	1.02	36.17	1	1
510104/12	1	1.2	53	1.4	50	0.97	36.04	1	1
510113/12	1	1.5	46	1.6	46	1.27	34.52	0	1
510119/12	1	1.4	35	1	33	1.14	24.77	0	1
510122/12	1	1.1	32	1.3	38	0.94	31.54	0	0
510128/12	1	1.2	40	1.7	22	0.72	25.62	1	1
510134/12	1	1.4	42	1.4	48	1.06	23.34	0	0
510137/12	1	1.5	32	2.1	33	1.26	35.02	0	1
510140/12	1	1.3	32	1.7	34	1.16	26.16	0	1
510143/12	1	1.3	30	1.8	29	1.06	29.98	1	1
510146/12	1	1.4	32	1.8	34	1.21	28.4	1	1
510149/12	1	1.3	36	1.9	35	1.12	26.4	0	1
510152/12	1	1.5	49	1.3	36	1.28	38.8	0	1
512MRI	1	1.84534	25.5882	2.6908	22.1967	1.42143	35.9184	0	1
513MRI	1	2.15816	26.4552	4.60211	35.2349	1.91701	36.1082	0	1
518MRI	1	2.41113	23.7839	4.93513	31.0629	2.16724	36.1907	0	1
51MRI	1	1.842	24.975	2.44323	20.4271	1.435	14.095	1	0
522MRI	1	1.72859	25.7218	3.36292	35.2318	1.62319	44.7585	0	1
523MRI	1	1.55251	28.9963	4.14004	13.6889	1.81311	23.3277	0	1
524MRI	1	1.56111	32.2017	3.13224	47.2008	1.62796	42.6066	0	1
525MRI	1	2.25306	22.6199	2.19976	43.2524	1.8495	39.1584	1	1
526MRI	1	2.08554	55.2941	2.54612	36.165	2.32727	25.303	1	1
527MRI	1	2.57767	49.1748	1.76807	20.7401	1.89	33.9646	1	0
528MRI	1	2.0982	26.6495	2.24158	48.8265	1.86348	16.125	1	0
529MRI	1	2.685	28.225	2.12402	46.4951	1.9601	27.3485	1	1
52MRI	1	1.89608	32.6078	2.93382	11.549	1.172	18.435	1	1
530MRI	1	2.3035	23.305	2.11698	41.3443	1.98247	27.2938	1	1
53MRI	1	1.63636	27.1909	2.31786	11	0.828646	15.474	1	1
5413	1	1.48	36.07	1.83	38.04	0.98	22.32	1	1
5414	1	1.43	42.4	1.8	47.57	0.88	19.28	1	0
5421	1	1.16	33.85	1.58	38.46	0.91	24.18	1	0
5422	1	1.44	44.64	1.81	42.26	1.31	30.65	1	1
5423	1	1.33	38.3	1.73	35.03	0.8	19.36	0	0
5424	1	1.22	34.48	1.28	40.02	0.97	20.35	1	1
5426	1	1.52	38.63	1.99	24.62	0.98	73.29	0	1
5427	1	1.47	33	1.62	34.46	1.08	41.37	0	1
5428	1	1.8	40.91	1.41	49.22	1.14	51.48	1	1
5429	1	1.36	38.11	1.48	36.78	1.41	21.29	1	1
5431	1	1.21	40.61	1.69	44.31	0.98	26.6	1	0
5432	1	1.46	32.89	1.86	33.99	1.48	30.15	1	0
5433	1	1.43	37.77	1.44	43.85	0.87	29.07	1	1
5434	1	1.28	28.29	1.4	39.68	0.99	25.5	1	1
5437	1	1.65	40.99	1.84	53.74	1.14	29.17	1	0
5441	1	1.38	40.85	1.37	52.58	1.38	29.03	0	1
5442	1	1.47	40.42	1.41	41.36	1.27	23.48	1	1
5443	1	1.3	33.24	1.36	39.61	2.23	29.53	1	0
5444	1	1.56	31.01	1.25	43.29	1.1	25.96	1	1
5445	1	1.42	30.75	1.77	29.78	1.19	19.58	1	1
5447	1	1.42	35.18	1.65	37.12	1.2	39.94	0	1
5448	1	1.27	37.45	1.37	44.4	0.98	34.58	0	1
5449	1	1.35	39.16	1.56	47.67	1.06	24.39	1	1
5451	1	1.33	36.34	1.49	45.58	1.01	17.57	1	1
5452	1	1.37	32.13	1.92	33.46	1.3	21.8	1	1
5453	1	1.39	35.92	2.25	28.33	1.37	34.46	1	1
5454	1	1.5	38.53	1.95	37.39	1.27	30.84	1	0
5455	1	1.43	40.5	1.49	50.1	1.17	35.56	1	1
5456	1	1.37	38.6	1.32	50.66	1.07	35.19	1	1
5457	1	1.47	30.91	1.79	30.61	1.28	17.31	0	1
5460	1	1.4	40.13	1.49	47.42	1.04	20.77	1	1
5461	1	1.43	38.34	1.68	35.79	1.41	16.93	1	0
5462	1	1.42	35.14	2	36.63	1.33	32.16	1	0
5463	1	1.45	26.23	1.85	33.78	1	23.09	1	1
5464	1	1.47	29.37	1.76	34.18	1	24.6	1	1
54MRI	1	1.61422	26.4265	2.91422	13.4412	1.42941	14.0637	1	1
558MRI	1	1.86864	57.6022	5.16995	70.6404	1.79325	34.0304	0	1
55MRI	1	1.42736	29.184	2.59896	10.6094	1.34363	13.4804	1	1
561MRI	1	3.1027	16.1765	2.70524	12.636	1.35124	36.288	0	0
562MRI	1	3.08163	15.8648	2.65807	14.251	1.61879	40.9688	0	1
563MRI	1	1.83374	51.165	2.7975	14.5298	1.75126	36.8182	0	1
564MRI	1	3.76415	16.934	2.59881	13.2189	1.76782	49.7772	0	1
565MRI	1	3.52723	14.9975	2.86765	12.1229	1.828	24.2225	0	0
566MRI	1	1.95833	24.1364	2.92105	14.5455	1.8505	31.05	0	1
567MRI	1	1.73422	14.1311	2.61331	12.2616	1.40851	41.2371	0	1
5698	1	1.4	34.92	2.07	25.84	1.39	51.24	1	0
56MRI	1	1.81404	32.8772	2.07755	13.449	1.95441	23.7059	1	1
5700	1	1.66	30.82	2.26	31.81	1.46	19	0	1
570MRI	1	2.01514	19.7212	2.22858	11.7444	1.86796	40.6553	0	0
5710	1	1.49	36.52	1.91	34.57	1.53	17.75	1	0
5711	1	1.4	33.08	1.77	25.58	1.26	28.61	1	1
5712	1	1.29	34.82	1.75	28.44	1.58	18.51	1	0
5718	1	1.56	37.24	1.97	23.91	1.47	33.15	1	0
5719	1	1.31	37.55	1.86	30.32	1.46	40	0	1
572MRI	1	3.11992	42.3526	3.01251	15.8879	2.0175	45.1	0	1
5734	1	1.6	37.14	1.91	37.53	1.16	27.75	1	1
573MRI	1	3.58968	32.9659	2.81159	10.9129	1.86775	45.625	0	1
5741	1	1.41	36.44	1.89	41.03	1.12	32.85	1	0
574MRI	1	3.11741	31.5536	1.31538	26.2935	1.75766	41.1483	0	1
575MRI	1	2.70169	36.1305	3.02916	10.6468	2.0555	42.5344	0	1
576MRI	1	2.99951	14.1136	3.67233	24.0995	1.59252	24.7047	0	1
577MRI	1	2.68509	47.7789	3.58418	16.074	1.93721	47.7085	0	1
578MRI	1	2.85748	22.6246	3.28608	14.3969	1.35531	44.6358	0	0
579MRI	1	3.60582	16.5221	3.73529	13.3211	1.74472	44.6497	0	0
57MRI	1	1.622	31.66	2.1201	17.3578	1.71071	27.3214	1	1
580MRI	1	2.93053	14.8068	3.14806	13.5485	1.8488	47.1307	0	0
581MRI	1	2.80873	11.1872	3.3699	12.1888	1.56405	43.4718	0	0
582MRI	1	2.90323	12.185	3.58578	13.098	1.47514	39.3229	0	1
583MRI	1	2.10498	29.0534	3.82181	17.7128	2.19783	44.9953	0	0
585MRI	1	3.09594	11.6741	3.4824	12.01	1.6696	24.1912	0	1
589MRI	1	2.50278	12.0253	1.1864	10.5431	1.841	16.185	0	0
58MRI	1	1.36296	33.7407	2.3598	9.02451	1.1875	29.025	1	0
591MRI	1	2.95707	17.7348	3.327	10.9339	1.78032	43.1649	0	1
594MRI	1	1.94269	22.8704	1.92016	46.6248	1.75266	40.3195	1	1
595388	1	1.2	10	1.2	18	1	16	1	1
595392	1	1.6	15	1.8	13	1.1	26	0	0
595394	1	1.4	13	1.5	11	1.1	20	1	1
595395	1	1.6	15	1.8	12	1.2	26	1	1
595401	1	1.2	11	1	23	0.9	14	1	1
595545	1	1.6	20	2.2	11	1.2	13	1	1
595548	1	0.9	52	1.2	34	1.5	34	0	1
595550	1	1	32	1.2	27	1.3	29	1	0
595554	1	1.3	28	1.8	34	1.2	38	0	0
595555	1	1.1	21	1.4	26	1	33	0	1
595581	1	1.5	15	2	9.7	1.2	31	1	0
595582	1	1	23	1.4	16	1.2	13	0	1
595583	1	1.5	16	1.7	13	1.2	29	1	1
595584	1	1.5	17	2.2	13	1.4	24	1	1
595585	1	1.3	11	1.4	7.9	1.1	23	1	1
595586	1	2	11	1.4	9.3	1.4	15	1	0
595587	1	1.7	17	2.1	13	1.3	27	1	1
595588	1	1.2	27	1.6	18	1.2	13	0	1
595589	1	1.8	15	1.3	17	2.4	33	1	0
595590	1	1.3	27	1.9	8.8	1.4	17	1	0
595631	1	1.5	21	1.7	33	1.2	32	1	1
595632	1	1.4	20	1.7	19	1.3	18	0	0
595634	1	1.3	18	1.4	26	1.1	19	1	1
595636	1	1.7	20	1.4	29	1.1	32	1	0
595637	1	1.2	21	1.4	23	1.3	22	1	1
595638	1	1.3	22	1.3	27	1.3	30	1	1
595639	1	1.3	24	1.4	33	1.3	23	0	0
595640	1	1.1	22	1.1	39	1.3	30	1	1
595641	1	1.2	21	1.3	26	1.3	25	1	1
595642	1	1	24	1.3	18	1.1	28	1	1
595643	1	1.4	25	1.3	37	1.5	30	1	1
595645	1	1.3	24	1.5	27	1.3	26	1	0
595646	1	1.2	31	1.1	41	1.2	38	0	1
595647	1	1.3	25	1.3	34	1.3	24	0	1
595649	1	1.2	23	1.2	30	1.2	24	1	1
595650	1	1.4	29	1.2	43	1.1	36	0	1
595651	1	1.4	23	1.6	24	1.5	27	0	1
595743	1	1.2	29	1.8	9.2	1.1	15	1	1
595744	1	1.5	15	1.8	11	1.1	28	1	1
595745	1	1.2	17	0.8	12	1.2	22	1	1
595746	1	1.3	13	1.1	28	1	24	1	1
595747	1	1.3	14	1.4	22	1	27	1	1
595749	1	1.7	19	2.1	11	1.6	21	1	0
595750	1	1.3	19	1.7	8.8	1.2	15	1	1
595751	1	1.6	13	2	11	1.3	21	1	1
595752	1	1.5	13	1.6	11	1.2	19	1	1
595753	1	1.8	14	1.8	12	1.3	33	1	1
595754	1	1.2	15	1.2	34	1.2	20	1	1
595755	1	1.5	11	1.8	8.5	1.4	18	1	0
595756	1	1.7	13	2	12	1	54	1	1
595834	1	1.6	13	1.9	11	1.3	21	0	0
595835	1	1.7	13	1.8	11	1.3	18	0	1
595836	1	1.6	9.1	1.2	19	1.2	31	1	1
595837	1	1.7	13	1.9	10	1.3	41	1	1
595838	1	1.5	11	1.4	26	1.2	28	1	0
595MRI	1	1.8563	29.0323	2.14749	31.5634	1.99975	48.2249	1	1
596MRI	1	1.94462	55.1205	1.66143	50.93	1.78854	43.6436	1	1
597MRI	1	1.63715	37.7342	2.33127	33.8656	1.45222	31.4039	0	1
598MRI	1	2.05787	21.3148	1.39144	43.7863	1.87115	25.4965	0	1
59MRI	1	1.6037	38.662	2.6648	11.0612	1.36633	28.8316	1	1
5MRI	1	1.62083	36.1852	2.26122	10.9847	1.6305	21.92	1	0
601229	1	1.2	38	1.3	37	1.2	35	1	1
601230	1	1.6	33	1.3	43	1.6	31	0	1
601231	1	1.4	25	1.1	25	1.4	15	0	1
601232	1	1.3	25	1.7	30	1.4	28	1	1
601233	1	1.1	30	1.5	33	1.4	33	1	1
601234	1	1.2	19	1.1	25	1	33	0	1
601235	1	1.3	32	1	30	1.3	33	0	1
601236	1	1.4	26	1	28	1.5	25	0	1
601237	1	1.5	37	1.6	26	1.4	28	1	1
601238	1	1.2	29	1.5	27	1.6	24	0	1
601239	1	1.2	25	1.2	26	1.5	24	0	0
601240	1	1.3	26	1.3	31	1.1	35	0	1
601241	1	1.2	33	1	32	1.2	35	1	1
601242	1	1.3	35	0.9	23	1.4	37	1	1
601243	1	1.8	28	1.6	36	1.6	37	1	1
601245	1	1.2	43	1.4	30	1.3	31	1	1
601393	1	1.5	27	1.9	25	1.5	35	1	1
601395	1	1.4	26	1.5	27	1.2	25	1	0
601396	1	1.6	28	2.1	12	1.5	40	1	0
601397	1	1.5	34	1.8	31	1.4	38	0	1
601398	1	1.4	20	1.8	17	1.4	26	1	1
601400	1	1.4	31	1.9	33	1.4	37	1	1
601401	1	1.4	25	1.9	17	1.6	27	1	1
601402	1	1.7	30	1.9	33	1.5	39	0	1
601403	1	1.5	29	2	24	1.5	36	1	1
601405	1	1.3	23	1.9	18	1.2	38	1	0
606421	1	1.2	32	2.3	9.7	1.2	18	1	1
606422	1	1	34	1.2	38	1	21	1	1
606423	1	1.4	37	1.8	36	1.2	51	1	1
606424	1	1.4	35	1.7	35	1.4	41	1	0
606MRI	1	0.897844	20.3889	0.809921	26.9892	0.926573	19.7727	0	1
608483	1	1.9	26	1.6	41	1.8	34	1	1
608484	1	1.4	30	1.4	38	1.6	34	1	0
608485	1	1.5	31	1.7	38	1.5	33	1	1
608486	1	1.1	23	1.3	23	1	32	1	0
608487	1	1.6	29	1.6	41	1.8	32	1	0
608488	1	1.4	25	1.6	32	1.6	29	1	0
608490	1	1.6	26	1.9	20	1.3	38	1	1
608491	1	1.5	28	1.7	31	1.5	30	1	1
608493	1	1.6	31	1.8	32	1.4	33	1	1
608494	1	1.4	32	1.5	38	1.4	32	1	0
608495	1	1.6	25	1.9	30	1.5	29	1	0
608496	1	1.5	23	1.5	24	1.4	25	1	1
608497	1	1.2	27	1.4	30	1.3	29	0	0
608498	1	1.4	25	1.6	36	1.2	39	1	1
608499	1	3.5	28	3.2	27	3	30	1	1
608630	1	1.8	31	1.2	38	1.7	33	0	0
608639	1	1.3	22	1	28	1.3	29	1	1
608644	1	1.8	28	1.7	28	2	26	0	1
608646	1	2.1	35	1.7	36	2.1	36	1	1
608649	1	1.6	29	0.8	19	1.3	42	1	1
608651	1	1.3	28	1.2	35	0.9	57	0	1
608654	1	1.5	30	1.1	43	1.5	38	0	0
608655	1	1.8	37	1.3	41	1.5	40	1	1
608656	1	1.7	31	1.6	37	1.9	18	1	0
608816	1	1	29	0.8	32	1.1	32	0	1
608MRI	1	1.8695	26.7296	1.17321	35.7416	1.42955	19.0977	0	0
60MRI	1	1.878	34.845	2.66939	11.6173	1.904	28.63	1	1
610MRI	1	1.67646	30.801	1.47961	26.2379	1.71592	18.3794	0	1
611272	1	1.3	20	1.7	25	1.3	26	0	1
611273	1	1.6	24	1.7	29	1.5	30	0	1
611274	1	1.6	31	1.8	29	1.5	38	0	0
611275	1	1.6	24	1.6	30	1.5	27	0	1
611276	1	1.6	25	2.1	14	1.5	33	0	1
611277	1	1.7	27	1.2	41	1.7	30	0	0
611278	1	1.6	22	1.6	35	1.5	29	0	0
611279	1	1.7	27	3.7	71	1.1	29	0	1
612MRI	1	1.8978	31.5471	1.37065	29.7037	1.53418	17.5952	0	0
615MRI	1	1.57523	25.4717	1.02926	39.3024	1.76168	27.4309	0	1
616MRI	1	1.22523	46.972	1.43383	24.6383	1.47629	46.7912	0	0
617MRI	1	1.249	47.9021	1.4341	35.4329	1.86193	30.3191	0	0
61MRI	1	1.5565	29.63	2.57108	11.9608	2.30833	21.0245	1	1
620549	1	1.9	19	1.9	38	1.5	49	1	1
620550	1	2.1	14	2	31	1.6	36	0	0
620551	1	2.5	16	2.9	31	2.2	48	1	1
620557	1	1.9	18	2.8	12	2	32	1	0
620559	1	1.8	18	1.8	41	1.7	42	1	0
620560	1	1.8	15	1.8	14	1.1	39	1	1
620561	1	1.8	17	2	35	1.7	35	1	1
620562	1	1.4	15	1.4	43	1.2	23	1	1
620563	1	1.7	20	1.5	50	1.5	21	1	1
620564	1	1.8	16	2.1	31	2	19	1	1
620565	1	1.9	14	1.2	40	1.4	28	0	0
620566	1	1.7	21	1.9	41	1.5	39	1	1
620567	1	1.5	15	1.5	36	1.3	25	0	0
620568	1	1.8	19	1.7	37	1.7	31	0	0
620569	1	1.4	15	1.5	13	1.4	15	1	1
620570	1	1.7	13	1.2	41	1.2	34	1	1
620571	1	1.8	13	1.4	39	1.2	16	1	1
620572	1	1.8	12	1.9	23	1.5	15	1	1
620573	1	1.7	16	1.7	35	1.3	26	0	0
622981	1	1.5	32	1.2	33	1.3	28	0	0
622982	1	1.2	26	1	29	1.2	25	0	1
622984	1	1.5	35	1.3	35	1.7	27	0	1
622985	1	1.6	27	1.4	28	1.6	28	0	1
624926	1	1.6	28	1.5	37	1.3	38	1	1
624927	1	1.2	28	1.3	31	1.1	30	1	0
624928	1	1.6	28	1.4	28	1.4	30	1	1
624929	1	1.4	30	1.7	32	1.5	29	1	1
624930	1	1.4	30	1.6	22	1.3	33	1	1
624931	1	1.8	30	1.7	33	1.5	35	1	1
624932	1	1.8	29	1.3	43	1.5	37	1	1
624933	1	1.5	27	1.7	16	1.3	23	1	1
624934	1	1.7	28	1.2	40	1.4	35	1	1
624935	1	1.7	30	1.5	37	1.5	36	1	0
624936	1	1.2	29	1.5	20	1.2	29	1	0
624937	1	1.6	32	1.6	39	1.4	33	1	1
624938	1	1.7	26	1.4	33	1.7	33	1	0
624939	1	1.4	26	1.3	34	1.3	31	1	1
624940	1	1.9	30	1.9	30	1.7	44	1	0
624941	1	1.5	30	1.4	37	1.4	30	1	1
624942	1	1.5	35	1.6	41	1.4	32	1	1
624943	1	1.8	31	1.5	41	1.6	35	1	1
624944	1	1.4	26	1.2	41	1.1	34	1	0
624945	1	1.5	25	2	27	1.6	35	1	1
624946	1	1.5	28	1.5	36	1.2	36	1	0
624947	1	1.8	28	1.4	39	1.6	28	1	1
624948	1	1.8	29	2	38	2	38	1	1
624949	1	1.5	28	1.3	40	1.4	35	1	0
624950	1	1.5	34	1.7	21	1.4	39	1	1
624951	1	1.5	26	1.5	29	1.5	29	1	0
624952	1	1.7	27	1.3	39	1.5	34	1	0
624953	1	1.4	29	1.7	28	1.4	36	1	0
624954	1	1.5	28	1.5	34	1.4	26	1	1
624MRI	1	1.31629	36.0725	1.48804	37.4756	1.67549	42.3398	0	1
625162	1	1.3	37	1.1	38	1	22	1	1
625163	1	1.4	25	1.5	31	2.4	29	1	0
625164	1	1.2	32	0.9	28	1.8	33	1	1
625165	1	1.6	29	1.3	30	1.6	21	1	1
625166	1	1.3	34	1	37	1.4	32	1	1
625167	1	1.6	27	1.4	38	1.7	25	1	0
625168	1	1.9	31	1.3	36	1.4	28	1	1
625169	1	1.7	31	1.2	28	1.7	28	1	0
625170	1	1.5	34	1.2	37	1.2	25	1	1
625171	1	1.4	38	1.2	25	1.2	32	1	1
625MRI	1	1.06693	25.805	1.39616	28.5682	1.96503	47.0734	1	1
626MRI	1	1.38355	47.894	1.4561	49.4686	1.83547	32.4473	1	1
627168	1	1.7	29	2.1	33	1.8	31	1	0
627169	1	1.6	25	1.5	32	1.6	30	0	1
627170	1	1.2	27	1.7	24	1.4	28	1	0
627171	1	1.8	28	1.9	32	1.7	34	0	1
627172	1	1.4	28	1.5	24	1	36	0	1
627173	1	1.5	28	1.3	38	1.4	33	1	0
627174	1	1.5	30	1.6	27	1.4	29	0	1
627175	1	2	32	1.9	33	1.6	42	0	1
627176	1	1.4	26	1.3	34	1.4	38	1	1
627177	1	1.6	30	1.7	25	1.3	44	1	1
627178	1	1.4	26	1.3	44	1.4	39	0	0
627179	1	1.5	32	1.8	32	1.6	34	1	1
627180	1	1.5	32	1.1	41	1.3	38	1	1
627181	1	1.5	34	1	33	1.4	38	1	0
627182	1	1.6	26	1.2	34	1.6	31	1	1
627183	1	1.5	24	1.2	30	1.5	17	1	1
627184	1	1.6	26	2.1	29	1.6	34	1	0
627185	1	1.8	34	1.5	40	1.6	38	1	1
627186	1	1.6	33	2.3	39	1.7	49	1	1
627187	1	1.5	30	1.7	25	1.3	44	0	0
627188	1	1.4	26	1.3	44	1.4	39	0	0
627MRI	1	1.73452	22.5849	1.28738	45.0495	2.07263	58.3177	0	0
628MRI	1	2.30096	33.774	1.66062	28.5402	1.75172	72.296	1	1
629MRI	1	1.64055	21.7304	1.08206	29.1704	1.38386	21.5996	0	1
62MRI	1	1.33636	29.2273	2.3675	10.985	1.77908	23.25	1	1
630MRI	1	1.17717	44.2693	1.75696	46.857	1.56682	29.0888	0	1
631MRI	1	2.13218	23.9703	1.37183	34.6436	1.23813	46.3438	0	0
632MRI	1	1.05863	44.4361	1.98942	34.4986	1.7106	25.9312	0	1
633MRI	1	2.64546	32.0513	1.40678	43.8904	1.73468	37.8317	1	1
634MRI	1	2.09317	30.3736	1.47779	28.9665	1.62364	21.0307	1	0
635MRI	1	1.12952	49.4297	1.77255	34.4326	3.55327	14.4477	1	1
636MRI	1	2.47536	33.3109	1.78213	38.914	1.81048	25.1186	1	0
637MRI	1	2.73176	31.8294	1.68528	42.8191	2.13966	40.4194	0	1
638MRI	1	1.1569	50	1.76471	44.3405	1.67857	27.0894	0	0
639MRI	1	2.19618	33.2093	1.96867	33.9181	1.7895	49.8073	1	1
63MRI	1	1.5125	31.27	2.35918	14.1276	1.66618	34.9657	1	1
640MRI	1	1.34477	57.5025	2.11003	55.2824	1.95345	37.5473	1	1
641MRI	1	1.71091	21.4417	1.68931	35.8559	1.87851	21.994	1	1
642MRI	1	2.02951	27.3562	1.72559	41.564	1.55897	37.3728	1	1
643MRI	1	1.96418	20.6286	1.66103	42.6716	1.60721	41.2796	1	0
644MRI	1	1.76365	45.977	1.72115	28.9694	1.48821	30.3782	1	1
64MRI	1	1.56224	32.7959	1.93214	27.2296	1.3825	39.295	1	1
650MRI	1	2.06671	30.4843	1.37451	31.8182	1.72277	19.2225	0	0
651MRI	1	2.2687	37.7707	1.67365	64.6552	2.12303	48.6933	0	0
655MRI	1	2.92766	32.869	1.8676	59.5781	2.4415	34.225	0	1
657MRI	1	1.68531	24.2183	1.21068	51.6505	2.14225	37.225	0	0
65MRI	1	1.61779	30.5769	2.54898	13.1173	1.70637	32.4951	1	1
66MRI	1	1.51765	33.3186	2.62347	11.7398	2.31837	21.1276	1	1
67MRI	1	1.6602	31.4796	2.46354	11.7135	1.39583	35.3333	1	0
68MRI	1	1.45046	29.9676	2.3905	11.99	1.83775	18.1422	1	0
693MRI	1	1.64202	32.6848	1.92815	54.4651	1.84585	35.5122	1	1
694MRI	1	1.92247	31.1281	2.71073	19.5426	2.23009	36.3078	1	1
695MRI	1	2.43953	28.093	2.3125	47.9723	2.28794	34.0952	1	1
696MRI	1	1.8289	37.8751	2.92885	19.654	1.76175	37.1006	1	1
697MRI	1	1.92583	29.1503	1.75025	46.4429	1.63344	31.3749	0	1
698MRI	1	1.61837	30.7907	1.54115	48.0495	1.62886	32.7517	0	0
699MRI	1	1.75609	26.7825	1.90323	61.3176	1.69354	42.8008	1	1
69MRI	1	1.56806	30.8472	2.23827	15.3418	1.19635	40.9167	1	1
6MRI	1	1.645	32.285	2.53333	10.5245	1.5799	29.2402	1	0
701MRI	1	1.59627	29.8497	2.04393	47.1251	1.37849	30.6785	1	0
703MRI	1	1.31146	20.1696	2.09314	27.9412	2.20072	41.8841	0	1
70MRI	1	1.62217	34.6887	2.68	13.33	1.96569	18.8235	1	1
719192	1	1.2	29	1	37	1.2	21	0	1
719193	1	1.2	26	1.1	29	1.4	33	0	1
719194	1	1.3	35	1.2	37	1.3	27	0	1
719195	1	1.4	26	1.1	40	5.8	32	0	1
719196	1	1.1	31	1	36	1.1	17	0	0
719197	1	1.3	29	1.1	45	1.2	35	0	1
719198	1	1.4	28	1.1	36	1.1	17	0	1
719199	1	1.1	27	1.1	30	2.3	12	0	1
71MRI	1	1.46116	32.067	2.659	12.96	1.604	20.57	1	1
72MRI	1	1.40288	31.0288	2.65102	15.9388	1.5045	30.775	1	1
73MRI	1	1.67745	29.6912	2.6015	13.19	2.64337	29.1633	1	1
74MRI	1	2.482	14.435	3.26615	13.8125	1.99184	38.5051	1	1
75MRI	1	2.35049	13.9608	2.91684	12.199	1.76939	40.3724	1	1
76MRI	1	1.75	13.2	1.80048	9.63942	1.21765	26.6471	1	0
77MRI	1	2.18824	12.5931	2.1705	9.27	1.58265	19.7857	1	0
78MRI	1	1.93942	12.1202	2.17704	9.17347	1.331	29.15	0	0
79MRI	1	1.59769	16.9306	1.67549	8.46078	1.4745	26.615	1	0
7MRI	1	1.48591	35.0773	3.34804	11.5735	1.79755	28.2794	1	1
80MRI	1	1.67946	12.1473	1.776	9.18	1.11827	16.4712	1	1
81MRI	1	1.77404	14.7163	2.6985	10.355	1.73529	19.902	1	1
82MRI	1	2.15441	12.9902	2.76863	10.3235	1.59461	15.7892	1	1
83MRI	1	1.608	39.165	2.33039	14.4461	1.46179	29.0991	1	1
84MRI	1	1.85051	39.0765	2.11587	12.7019	1.39844	14.2969	1	1
85MRI	1	1.5915	44.285	2.66814	27.8578	1.82344	21.9635	1	0
86MRI	1	1.71875	40.2604	2.9775	15.275	1.2898	28.5255	1	0
87MRI	1	1.67548	48.125	2.81569	13.9216	1.65365	18.1771	1	0
88MRI	1	1.584	43.345	2.80408	14.801	1.21458	34.0938	1	1
89MRI	1	1.4449	44.8776	2.77656	19.125	1.48214	26.6122	1	1
8MRI	1	1.34567	25.1635	1.81378	9.26531	1.325	38.8929	1	1
90MRI	1	1.404	37.82	2.43724	12.0102	1.503	15.49	1	1
91MRI	1	1.554	39.445	2.5099	33.7135	1.43	26.155	1	1
92MRI	1	1.5799	34.7647	3.01146	15.413	1.47917	16.7031	1	0
93MRI	1	1.53333	48.9559	2.04271	36.151	1.295	16.755	1	1
94MRI	1	1.48317	37.8365	2.1625	16.1146	1.46618	50.7353	1	1
95MRI	1	1.49363	37.8775	2.12969	19.8698	1.42647	29.701	1	1
96MRI	1	1.47402	42.8284	1.91173	31.1071	1.74471	19.2692	1	0
97MRI	1	1.47843	38.1176	3.06198	18.2969	1.76939	27.1939	1	0
98MRI	1	1.29427	37.4167	2.30867	13.648	1.45343	40.7206	1	1
99MRI	1	1.40938	41.724	2.0148	13.1429	1.44439	27.8724	1	1
9MRI	1	1.43929	33.6735	2.01633	14.0255	1.23	46.525	0	1
1113	3	1.38	52.41	1.52	31.58	1.38	27.5	0	1
1114	3	1.75	38.96	1.49	48.06	1.69	32.25	0	0
1115	3	1.8	46.64	1.38	17.01	2.13	47.76	1	1
1116	3	1.74	57.51	1.47	74.64	1.27	47.19	0	1
270	3	1.57	40.84	0.9	28.54	1.99	32.9	0	0
271	3	1.78	40.28	2.19	23.09	1.67	41.44	1	0
272	3	1.9	38.62	2.01	20.93	1.3	45.71	1	1
272MRI	3	1.92929	38.8636	1.751	43.1932	1.4845	30.0443	0	1
273	3	2.22	22.92	2.28	52.91	2.32	29.1	0	0
273MRI	3	1.33528	48.3187	1.55604	58.1271	1.30635	24.703	0	0
274	3	1.82	43.67	2.17	26.44	1.46	42.86	0	0
274MRI	3	2.11039	35.1648	2.30978	42.2925	1.93401	31.269	1	1
275	3	1.57	41.34	1.74	22.32	1.06	25.15	0	0
275MRI	3	1.58972	35.4083	1.47157	41.348	1.99098	27.729	1	1
276	3	1.94	33.98	2.39	21.18	1.71	21.1	0	0
276MRI	3	1.63242	37.9017	1.26365	39.0293	1.22665	27.0157	1	1
277	3	1.88	43.35	1.95	24.13	1.52	43.89	0	0
277MRI	3	2.08293	32.7404	1.71346	37.5626	2.32582	14.943	1	1
278	3	2.11	42.35	2.26	28.09	1.43	27.53	1	1
278MRI	3	1.93584	36.8371	1.61776	30.4641	1.5351	31.2019	1	1
279	3	1.9	36.93	1.97	14.6	1.45	38.36	1	1
279MRI	3	2.10714	34.1549	1.22788	36.1849	1.8921	17.5152	1	0
280	3	1.95	36.03	2.36	17.39	1.83	28.75	1	0
280MRI	3	2.33358	37.8109	2.02697	40.1598	2.03504	23.1441	0	1
281	3	1.42	36.78	1.98	15.03	1.39	39.66	1	0
281MRI	3	2.44878	30.3902	1.6418	44.1947	2.23171	23.3181	0	1
282	3	1.46	38.01	1.42	17.31	1.54	31.63	1	0
282MRI	3	2.00126	35.5197	1.7703	30.5941	1.54066	40.9137	1	1
283	3	1.97	42.83	1.91	19.59	1.01	34.21	0	0
283MRI	3	1.91096	35.2679	1.80756	38.989	1.87989	23.7262	1	0
284MRI	3	1.61375	35.905	1.48085	52.495	1.46142	15.0676	1	1
285MRI	3	2.30045	20.164	1.96319	22.8834	1.61544	24.0163	1	0
286MRI	3	2.05113	21.8224	1.70964	30.3816	1.83792	29.0275	1	1
287MRI	3	1.86445	27.6777	1.43069	24.1733	1.33005	19.3485	1	0
288MRI	3	2.00323	31.4612	1.71393	30.2488	1.32066	44.9951	1	1
289MRI	3	1.79807	26.7803	2.11901	25.9775	2.10109	24.8513	1	1
290MRI	3	2.90218	18.1852	2.40841	22.6001	1.94546	28.1096	1	1
291MRI	3	2.64808	17.7665	1.84057	25.328	1.65221	33.3088	1	0
292MRI	3	1.45837	52.6421	1.90061	25.328	1.95468	21.2704	1	1
33	3	2.149	41.52	1.806	38.36	1.997	46.44	1	1
34	3	1.441	38.87	1.186	46.02	1.92	26.41	1	1
346MRI	3	1.68756	43.6087	1.30975	43.1929	2.3249	29.9349	0	1
347MRI	3	2.90161	30.5472	2.02613	31.5578	1.58004	67.9331	0	1
348MRI	3	1.86868	34.9356	1.76936	26.6634	1.91135	41.011	0	1
349MRI	3	2.47772	20.6708	1.4421	25.8096	2.36315	45.9677	0	1
35	3	1.552	42.1	1.466	53.01	2.089	27.21	1	0
36	3	2.211	38.32	1.47	52.36	2.165	22.93	1	0
361MRI	3	2.05248	31.6812	4.7867	22.8716	1.74275	31.775	1	0
362MRI	3	2.9689	25.1857	3.25287	12.5024	2.32091	70.4567	1	1
363MRI	3	1.19078	18.6083	1.93383	34.3663	1.59559	45.8578	0	1
364MRI	3	1.6778	24.7883	2.04893	13.376	1.62854	30.4293	1	0
365MRI	3	2.56244	21.9727	2.3424	35.3424	1.97664	33.1776	1	1
366MRI	3	2.57583	16.545	2.0555	12.5981	1.94591	30.8894	1	1
367MRI	3	1.069	31	2.0295	13.3309	1.85606	33.2576	1	1
368MRI	3	2.27672	13.049	1.53234	37.0379	1.46927	48.4174	0	1
369MRI	3	1.83588	30.8796	1.91721	42.3006	1.59429	45.381	1	0
37	3	1.849	30.58	1.291	45.49	2.107	24.47	1	0
370MRI	3	2.68204	27.6214	2.14418	35.6768	1.53646	40.1538	1	1
371MRI	3	1.845	43.225	1.31095	29.8259	1.743	33.639	1	0
372MRI	3	2.23389	31.2981	2.22584	24.6031	2.72117	23.0368	0	0
373MRI	3	2.11452	31.8333	1.43023	36.8097	2.15005	20.2119	0	1
374MRI	3	2.23042	39.8821	2.61501	25.4479	2.13876	37.0204	1	1
38	3	1.963	39.66	1.677	52.51	1.834	25.67	1	0
39	3	2.36	38.67	1.542	45.96	2.153	32.59	1	0
40	3	1.685	34.51	1.578	58.99	1.825	25.59	1	0
41	3	1.758	32.58	1.81	57.42	1.815	26.76	1	0
42	3	2.208	31.62	1.951	50.83	2.553	23.88	1	0
43	3	1.445	37.8	1.441	43.7	1.691	33.6	1	0
44	3	1.383	39.81	1.032	48.58	1.166	52.1	1	0
45	3	1.378	41.21	0.9939	49.94	0.9296	37.78	1	0
46	3	2.046	32.22	1.449	37.92	1.644	32.24	1	0
5294	3	0.96	18.1	1.03	37.41	1.07	36.99	1	1
5295	3	1.64	42.59	1.15	46.08	1.27	44.98	1	1
5296	3	1.81	45.86	1.98	15.05	1.76	43.57	1	1
5297	3	1.69	34.25	2.01	15.72	2.01	15.39	0	1
5298	3	1.78	34.06	2.21	20.33	1.98	32.96	0	0
5299	3	1.28	25.48	1.22	18.76	1.61	33.89	0	1
551	3	1.665	27.34	1.459	45.39	1.784	25.26	1	1
552	3	1.804	36.64	1.943	41.53	1.33	29.41	1	1
553	3	1.822	32.82	1.721	34.21	1.868	21.78	1	0
554	3	1.552	34.35	1.37	50.25	1.215	37.05	1	0
555	3	1.916	40.56	1.82	63.58	1.436	44.9	0	1
556	3	1.963	31.86	1.019	46.12	1.34	64.61	1	1
557	3	1.645	30.35	1.637	48.17	1.419	17.17	1	0
558	3	1.696	32.19	1.773	45.19	1.741	22.66	1	0
559	3	1.911	32.25	1.775	39.48	1.55	48.03	1	1
560	3	2.095	36.03	1.555	50.24	2.094	37.98	1	1
561	3	1.8	37.3	1.982	56.2	0.9068	41.27	1	1
562	3	2.02	39.58	2.462	22.28	1.112	37.87	1	1
563	3	1.402	33.2	1.449	52.43	1.756	23.86	1	0
031205-001020	2	1.291	19.32	1.2265	32.82	1.5607	29.86	1	1
031205-001024	2	1.2239	32.13	0.9896	26.13	1.3233	35.63	1	1
031205-001025	2	1.1259	21.46	1.1802	31.11	1.1033	30	0	0
031206-001185	2	0.9781	31.63	0.8465	25.3	0.8976	26.96	1	0
031206-001281	2	1.241	38.38	1.245	36.5	1.324	43.11	1	1
031206-001282	2	1.3102	32.83	1.3304	32.18	1.3501	35.09	1	1
031206-001284	2	1.1116	37.82	1.2024	35.44	0.9271	35.17	1	1
031206-001286	2	1.147	36.7	1.1429	32.49	1.0798	45.06	1	1
031206-001287	2	1.0703	34.83	1.2139	42.22	1.1258	50.34	0	1
031206-001291	2	1.1641	42.23	0.9932	33.87	1.3752	26.46	1	1
031207-000555	2	0.8086	29.2	0.9926	30.37	0.8831	25.37	0	1
031207-000890	2	1.074	28.78	0.9608	29.65	0.7979	18.41	1	1
031207-001134	2	0.8865	36.99	1.099	39.31	1.1399	37.97	0	1
031208-000318	2	0.8706	30.48	0.839	31.19	0.6625	19.31	0	1
031208-000541	2	1.6099	45.47	1.14195	12.17	1.25942	12.53	1	1
031208-000545	2	1.16893	12.61	1.03498	17.97	1.18507	19.39	0	1
031208-000559	2	0.723824	18.82	0.77597	23.3	0.813559	24	1	0
031208-000560	2	0.713738	19.14	0.709518	23.65	0.938607	37.1	0	1
031208-000561	2	0.584637	19.86	0.638753	20.52	0.696394	22.78	1	0
031208-000563	2	0.752322	23.39	0.707201	15.2	1.00299	29.43	0	1
031208-000574	2	1.19352	21.0687	0.805851	26.1303	1.50495	37.2277	1	1
031208-000582	2	1.01689	18.0132	0.666337	13.4175	1.07042	23.1388	0	1
031208-000590	2	1.28723	12.2353	0.810864	10.2012	1.19297	51.9894	1	1
031208-000608	2	1.518	13.4295	0.885	9.44816	1.334	45.0714	1	1
031208-000609	2	1.276	19.9087	0.932	10.1112	1.253	16.0664	1	1
031208-000614	2	0.954767	17.5191	0.9071	12.6045	1.08483	18.569	1	1
031208-000618	2	1.08658	25.5537	0.658455	15.9171	1.22771	41.7934	1	1
031208-000641	2	0.883	28.4416	0.988	47.8828	1.113	40.8743	1	1
031208-000642	2	1.121	31.2376	0.895	26.9128	1.22	15.5379	0	1
031208-000644	2	1.079	37.767	0.783	29.0796	1.171	17.3002	1	1
031208-000648	2	1.154	33.9946	0.9564	31.9813	1.286	26.3228	1	1
031208-000653	2	1.19334	33.7256	0.803839	20.0878	1.37085	14.2414	1	0
031208-000655	2	1.165	34.0681	0.892338	31.1427	1.33187	20.7379	1	1
031208-000668	2	1.203	36.2807	1.173	34.3981	1.19	39.9306	1	0
031208-000669	2	1.14044	34.1811	0.919667	30.8667	1.00527	25.971	1	1
031208-000670	2	1.12894	38.9819	0.707667	22.9333	0.772819	15.9044	1	1
031208-000671	2	1.11569	34.3441	0.888594	34.317	1.04731	28.0973	1	1
031208-000672	2	1.13363	30.7341	0.689793	16.1708	1.38035	44.8864	1	1
031208-000678	2	1.04977	24.8341	1.01372	25.3681	1.01854	17.2117	1	1
031208-000681	2	1.4504	35.4694	1.30294	27.3046	1.37391	12.3491	1	1
031208-000685	2	1.41877	34.1045	1.1797	36.8922	1.13936	37.2026	1	1
031208-000689	2	1.24427	34.3811	1.02194	33.2447	1.23128	22.8131	1	1
031208-000690	2	1.14625	34.3541	0.930657	33.6098	0.889224	19.913	1	1
031208-000693	2	1.3227	31.7274	0.862691	22.1914	0.800276	25.7775	0	0
031208-000699	2	1.36367	37.3909	1.16446	26.7907	0.942767	19.7156	1	1
031208-000700	2	1.22215	30.5537	0.833663	22.859	0.849498	31.8227	1	0
031208-000703	2	1.2176	34.0956	1.00098	30.2674	1.38437	22.1268	1	0
031208-000704	2	1.37588	31.9775	0.807221	21.7984	1.31736	35.0227	0	0
031208-000705	2	1.10203	37.7044	0.731494	22.5	0.944372	31.7664	0	0
031208-000706	2	1.23072	34.7107	0.842213	23.5656	0.828093	23.7355	1	0
031208-000711	2	1.32074	33.796	0.840775	24.6717	1.43159	38.3635	1	1
031208-000717	2	1.07064	27.8292	0.999003	33.588	1.0925	15.6675	1	0
031208-000718	2	1.03038	36.1092	1.0068	35.5031	0.943832	23.3632	1	1
031208-00556	2	0.699506	11.66	1.29173	15.25	1.37132	18.51	1	0
031209-000173	2	0.962642	33.8559	1.06631	37.1232	1.15608	24.3682	1	1
031210-000603	2	0.906955	19.9091	1.16165	41.2631	0.941396	16.5515	0	0
031210-000841	2	1.13338	36.6957	0.634226	13.6071	1.08967	37.5244	1	1
031212-000101	2	1.44563	29.7865	1.26392	27.9725	1.21496	27.1327	1	1
031301-000076	2	1.35156	31.1821	1.36948	36.0469	1.70734	35.537	1	0
031301-000077	2	1.31161	25.7259	1.26415	28.5546	1.5722	35.8475	1	0
031301-000078	2	1.5	34.6928	1.39045	35.9552	1.54123	32.8991	1	1
031301-000251	2	1.942	28.4946	1.638	27.9024	1.218	18.5067	1	0
031301-000252	2	1.341	33.8255	1.336	29.9703	0.8756	16.2947	1	0
031301-000253	2	1.298	28.4098	1.187	26.5397	1.072	19.8001	0	1
031301-000254	2	1.224	32.9178	1.835	27.8394	1.542	20.2294	1	1
031301-000255	2	1.43114	23.5529	1.15759	31.25	1.53117	25.4642	1	0
031301-000256	2	1.27089	16.7938	1.20026	22.9578	1.24411	23.5275	1	1
031301-000257	2	1.11093	22.5	1.11115	28.9219	1.4087	12.2873	1	0
031301-000258	2	1.65056	14.9603	1.10193	27.515	1.21775	25.1437	1	0
031301-000259	2	1.0441	24.4326	1.09495	23.4007	1.19895	19.4993	1	0
031301-000281	2	1.266	33.8798	1.27	34.6831	0.9143	23.8862	1	0
031301-000282	2	1.569	25.7448	1.714	27.5446	1.371	22.5547	1	0
031301-000283	2	1.153	27.8171	1.665	31.1449	1.126	22.4966	1	1
031301-000284	2	1.23	23.9145	1.409	23.7919	1.2	23.1275	1	0
031301-000285	2	0.9847	30.4921	1.239	27.2697	1.111	15.9952	1	0
031301-000286	2	1.522	31.3445	1.709	33.4211	1.205	28.5834	1	0
031301-000287	2	1.413	28.8423	1.709	32.9431	1.503	34.0565	1	0
031301-000288	2	1.137	34.0338	1.194	35.3077	1.345	25.6716	1	0
031301-000289	2	1.09	31.7527	1.578	28.0619	1.029	15.781	1	0
031301-000290	2	1.095	27.9592	1.239	30.4485	1.408	31.7113	1	0
031301-000291	2	1.551	33.7	1.177	30.954	1.146	20.6117	1	0
031301-000292	2	0.7896	27.8096	0.9622	31.2834	0.6207	14.8965	1	0
031301-000293	2	0.9155	24.2535	1.002	27.1096	1.08	22.5855	1	1
031301-000294	2	1.004	31.9107	0.937	29.6781	0.3747	7.56191	1	0
031301-000295	2	1.032	27.0777	0.7823	33.4055	1.131	24.0832	1	0
031301-000296	2	0.885	27.7141	0.9422	33.2578	0.9667	36.9652	1	1
031301-000297	2	1.093	24.523	0.9983	24.0047	1.093	20.1754	1	0
031301-000298	2	0.8294	28.2323	1.282	19.9461	1.009	25.9577	1	1
031301-000299	2	1.09	25.2487	2.253	31.2542	1.143	30.5219	1	1
031301-000300	2	0.902	25.3862	0.8989	18.9557	1.125	30.5125	1	0
031301-000301	2	1.029	33.7259	0.9958	33.664	1.133	26.5926	1	1
031301-000302	2	0.8627	26.0285	1.06	23.6267	1.007	29.0748	1	1
031301-000303	2	1.025	34.3313	0.8717	18.6789	1.276	24.5995	1	1
031301-000304	2	1.069	32.4602	1.229	28.6565	0.7244	16.3513	1	1
031301-000305	2	1.162	29.4118	1.325	33.1667	1.194	23.393	0	1
031301-000306	2	1.136	32.2364	1.147	26.9308	0.5499	9.42424	0	1
031301-000307	2	1.067	32.8461	1.219	32.1713	0.6443	15.0067	1	1
031301-000308	2	1.087	29.2396	1.125	29.8625	0.6165	13.5508	1	0
031301-000309	2	1.408	28.0999	1.483	22.2093	1.095	16.4997	1	0
031302-000318	2	1.029	32.1267	1.539	38.9409	1.165	31.5657	1	0
031302-000319	2	1.772	33.9472	1.997	29.8883	2.17	24.6528	1	0
031302-000320	2	1.729	27.6197	1.795	32.6975	1.525	26.9679	1	0
031304-000038	2	2.485	20.44	1.703	29.33	1.95	54.44	1	0
031304-000039	2	2.228	35.316	1.805	16.8722	2.115	46.6903	1	1
031304-000041	2	2.068	32.0212	1.643	40.3499	1.922	33.7976	1	1
031304-000045	2	1.539	32.5309	1.533	38.8493	1.117	32.6087	1	1
031304-000047	2	1.589	31.5272	1.298	36.0248	1.542	35.2408	1	1
031304-000048	2	1.563	28.4887	1.085	25.5299	1.435	27.7197	1	1
031304-000057	2	1.51	28.5665	1.792	31.7778	1.846	25.7489	1	1
031304-000058	2	1.418	38.3056	1.512	34.4858	2.23	39.6396	1	1
031305-000388	2	1.141	45.0924	0.89	30.7253	1.176	29.8635	1	0
031305-000389	2	1.065	47.1636	0.867	35.3629	1.176	46.7139	1	1
031305-000390	2	1.148	37.4289	1.074	39.8142	1.74	24.8619	0	1
031306-000019	2	1.066	52.6745	0.991	53.5941	1.488	43.1092	0	1
031306-000020	2	1.796	43.6667	1.594	46.8954	1.554	57.332	0	1
031306-000021	2	1.374	57.2785	1.562	48.9318	1.245	47.55	0	1
031306-000224	2	1.837	50.4967	1.94	43.7888	1.454	51.4464	1	1
031306-000225	2	1.846	39.5498	1.87	44.4519	1.96	63.4402	1	0
031308-000793	2	1.206	35.1296	1.037	29.4624	0.941	25.2114	0	1
031309-000571	2	1.01	18.8425	0.8121	38.3311	0.86	26.5888	1	1
031309-000589	2	0.6595	20.3947	0.7353	32.6296	1.348	52.1672	0	1
031311-000445	2	1.119	41.0211	1.671	16.7188	1.432	11.1429	0	1
031311-000446	2	0.9888	43.0054	1.118	19.1638	0.9623	15.0364	0	1
031311-000447	2	1.094	47.6594	0.943	14.993	4.529	17.107	1	1
031311-000448	2	1.331	41.1056	1.242	13.8241	5.867	29.3034	1	1
031312-000151	2	1.57	39.9106	0.9825	30.5743	1.559	34.3511	0	1
031312-000152	2	1.561	27.4744	1.174	31.5068	0.9457	19.9238	0	0
031312-000153	2	1.212	36.266	1.208	39.5177	1.112	32.0197	1	0
031312-000154	2	1.665	34.9813	1.034	35.2063	1.525	35.9649	0	0
031312-000155	2	1.239	30.6717	0.9837	31.5582	0.789	17.0534	0	1
031312-000156	2	1.532	31.4537	1.075	34.7796	1.35	35.9175	1	1
031312-000227	2	1.315	32.0804	1.624	39.094	1.406	18.4839	0	1
031312-000228	2	1.769	34.5044	1.238	36.9171	1.034	10.1654	0	1
031312-000229	2	1.654	30.2161	1.469	35.309	1.241	20.5575	0	0
031312-000230	2	1.779	24.4618	1.745	28.6593	1.526	17.4912	0	1
031312-000231	2	1.864	32.8125	1.549	25.9498	1.538	27.1084	0	1
031312-000232	2	1.734	32.736	1.749	42.3401	1.28	24.5505	0	0
031312-000233	2	1.065	29.9943	1.096	39.3638	1.367	31.3084	0	1
031312-000234	2	1.589	23.6275	1.512	32.1831	1.455	18.5992	0	1
031312-000235	2	1.897	32.8685	1.994	37.6412	1.582	25.886	0	0
031312-000236	2	2.262	39.3295	1.474	37.8018	1.383	32.907	0	0
031312-000237	2	2.026	33.0441	1.585	38.0325	1.924	19.8791	0	0
031312-000238	2	1.638	31.4649	1.828	36.8421	1.597	14.3564	1	1
031312-000239	2	2.211	13.9958	1.225	36.8403	1.015	17.8571	1	1
031312-000240	2	1.913	24.4024	1.438	27.5758	1.822	24.7905	1	0
031312-000241	2	1.916	29.8036	1.645	33.761	1.239	29.5053	1	1
031312-000242	2	1.966	37.4456	1.157	37.9464	1.175	35.9836	0	0
031312-000243	2	1.995	29.5575	1.475	24.6992	1.486	28.576	1	1
031312-000244	2	1.721	31.2291	1.743	34.6205	1.759	36.4746	1	1
031312-000245	2	1.61	34.3354	1.53	15.9225	1.11	33.0038	1	1
031312-000246	2	1.64	31.2094	1.12	32.3852	1.17	26.3505	1	0
031312-000247	2	1.19	41.2621	1.15	29.0621	1.17	28.492	1	1
031312-000248	2	1.23	27.8905	1.09	29.908	1.32	13.439	1	0
031312-000249	2	1.84	34.0749	0.964	26.7067	1.24	30.2623	1	1
031312-000250	2	1.29	28.5764	1.19	35.0266	1.53	22.8282	0	1
031312-000251	2	1.59	25.48	1.71	37.7	1.84	29.62	0	0
031312-000252	2	0.994	25.02	0.773	32.55	1.01	13.95	1	1
031312-000253	2	0.876	29.47	0.652	32.14	0.817	33.67	1	1
031312-000254	2	1.63	27.52	0.592	27.36	0.731	34.4	0	0
031312-000255	2	2.06	32.26	1.87	38.01	1.52	31.77	0	0
123137	2	1.17	31	1.08	45	1.27	45	1	0
123181	2	1.32	28	1.18	32	1.55	31	0	1
123209	2	1.36	34	1.14	44	1.5	39	1	1
123320	2	1.4	31	0.92	24	1.6	37	0	1
123385	2	0.972	23	1.27	45	1.54	39	0	0
12PF00427	2	1.2045	40.195	0.7103	11.78	1.3374	31.852	1	0
12PF00430	2	1.0352	32.976	0.8091	12.954	1.4557	14.898	1	0
12PF00433	2	1.1084	30.615	0.7911	11.705	1.2678	16.492	1	1
12PF00515	2	1.3214	34.172	0.8527	27.318	1.104	15.768	1	0
12PF00588	2	0.909	39.169	0.694	12.174	0.842	19.586	1	0
12PF00603	2	1.228	28.773	1.122	27.428	1.28	18.272	1	0
12RS00002	2	1.21	17.2	0.917	12	1.09	16.4	0	0
12RS00003	2	0.957	20.9	0.917	11.4	0.977	21.7	0	1
12RS00004	2	0.918	20.2	1.05	11	1.47	23.6	0	0
12RS00006	2	0.944	19.5	1.14	12.4	1.1	26.5	0	1
12RS00008	2	1	24	1.24	39.1	1.21	61.1	0	0
12RS00009	2	1.21	21.4	1.12	16.1	1.2	30.9	0	0
12RS00011	2	0.761	38	0.777	18.6	0.752	37.2	0	1
12RS00015	2	0.86	31.8	1.21	14.3	1.47	45.4	0	1
12RS00016	2	0.9	38.3	1.14	15.6	1.14	44.2	0	1
12RS00017	2	1.12	25.3	0.98	13.9	1.63	25	0	1
12RS00018	2	0.879	28.7	0.857	13.4	1.12	38.4	0	0
12RS00020	2	0.904	26.2	1.13	12	1.24	29.3	0	1
12RS00022	2	1	22.6	0.863	11.8	1.36	28.1	0	0
12RS00024	2	0.79	11.9	0.757	28	0.773	16.9	0	0
12RS00025	2	0.779	19.7	2.2	15.3	1.16	36.4	0	1
12RS00026	2	0.734	26.4	0.88	14	1.08	20.8	0	1
12RS00028	2	0.812	24.7	0.711	12.8	0.785	21.2	0	1
12RS00029	2	0.946	20.7	0.884	10.4	1.07	20.6	0	1
12RS00030	2	0.922	25.7	0.868	12.9	1.3	34.7	0	1
12RS00074	2	0.894	31	0.937	11.3	1.17	45.5	0	1
12RS00075	2	0.95	36.6	0.905	14.1	1.7	40.2	0	1
12RS00076	2	0.924	37.6	1.27	14.5	2.16	29.2	0	1
12RS00077	2	1.13	25.3	1.7	20.8	1.2	42.8	0	1
12RS00078	2	1.09	32.1	1.04	10.7	1.63	18.2	0	1
12RS00079	2	1.53	43.1	1.32	13.9	2.48	29.9	0	1
12RS00080	2	1.07	50.9	1.2	28.7	1.48	42.7	0	1
12RS00081	2	0.915	30.1	0.749	14.6	0.99	39.1	0	1
12RS00082	2	0.812	31.1	1.55	26.2	1.04	29.7	0	1
12RS00083	2	0.797	36.3	0.902	14.1	1.22	33	0	1
12RS00084	2	0.703	19.9	0.616	10.8	1.01	35.1	0	1
12RS00085	2	0.966	25.6	0.995	12.4	1.33	19.5	0	1
12RS00087	2	1.44	49.9	1.04	14.5	2.09	25.6	0	1
12RS00088	2	1.14	32.6	1.3	12.8	1.12	36.2	0	1
12RS00090	2	0.69	25.1	0.685	11.4	0.841	37.8	0	1
12RS00091	2	0.843	23	0.81	11.6	0.951	41.6	0	1
12RS00092	2	1.41	17.5	1.12	12.7	1.4	44.9	0	1
12RS00093	2	0.934	35	0.975	14.8	1.04	31.8	0	1
12RS00094	2	0.906	22	0.998	12.5	1.01	24.3	0	1
12RS00095	2	0.826	21.9	0.76	11.5	1.05	21	0	1
12RS00096	2	1.02	22	1.3	16.3	1.32	31	0	0
12RS00098	2	1.75	30.9	1.27	16.3	1.34	34.1	0	0
12RS00099	2	1.74	26.4	1.12	12	1.17	29	0	1
12RS00100	2	1.21	38.1	1.66	21	1.02	32	0	1
12RS00103	2	1.19	23.1	0.875	12.4	1.54	26.5	0	1
12RS00104	2	1.26	19.8	0.882	11.9	1.51	29.1	0	0
12RS00105	2	1.07	17.9	0.917	12.5	1.18	43	0	1
12RS00107	2	1.16	23.9	0.84	14	1.21	25.6	0	0
12RS00108	2	0.6	30	0.8	13.6	1.56	46	0	1
12RS00109	2	0.91	30.5	0.77	12.9	1.1	23	0	1
12RS00110	2	0.9	31	0.8	17.4	1.39	32	0	1
12RS00111	2	0.56	31	0.48	12.2	1.05	20	0	1
12RS00112	2	0.56	23.3	0.5	12.7	0.76	21.8	0	1
12RS00113	2	0.41	23.8	0.46	10.4	0.86	28	1	0
12RS00120	2	1.67	50	0.67	17.8	1.48	47.5	1	1
12RS00121	2	1.46	42.4	0.686	20.8	1.59	56	1	1
12RS00130	2	1.6	44.4	0.661	19	1.76	47	1	0
12RS00143	2	1.32	38.7	1.26	51.1	1.48	43.7	0	1
12RS00144	2	1.4	44.2	1.45	44.5	1.41	36.4	1	1
12RS00187	2	1.05	41.6	0.748	13.2	1.21	19.6	1	0
12RS00224	2	1.54	41.3	1.66	47.4	1.48	29.5	1	0
13RS00001	2	1.14	14.5	1.54	40.4	1.35	19.2	0	1
13RS00002	2	1.12	28.6	1.3	48	1.06	20.7	0	1
13RS00003	2	1.09	30.9	1.22	42.6	1.09	20.1	0	1
13RS00010	2	1.23	32.7	1.28	47.8	1.39	50.2	1	1
13RS00011	2	1.32	21.4	1.33	37.7	1.46	38.3	1	1
13RS00012	2	1.37	17.6	1.74	41.1	1.76	46.8	1	1
13RS00014	2	1.21	27.8	1.02	32.5	1.17	24.5	1	0
13RS00015	2	1.27	32.2	1.3	33	1.44	22.7	1	1
13RS00016	2	1.66	22	1.66	37.3	1.29	21.4	1	0
13RS00017	2	1.12	22.1	1.23	28.9	1.48	36.7	1	1
13RS00018	2	1.42	23.2	1.22	27.8	1.55	25.4	1	0
13RS00019	2	0.796	12.6	0.961	23.3	1	28	0	1
13RS00021	2	1.2	12.2	0.78	10.4	1.31	22.5	0	1
13RS00022	2	2.14	9.67	0.687	24	0.994	19.8	0	1
13RS00023	2	0.912	14.6	1.42	26	0.917	13.8	0	1
13RS00024	2	1.16	28.4	1.41	15.3	1.04	24	0	0
13RS00025	2	1.34	20.8	1.2	34.6	0.931	11.2	0	1
13RS00026	2	0.865	32.2	2	41.2	0.691	18.8	0	1
13RS00027	2	0.8	10.6	1.19	24.7	0.759	16.4	0	1
13RS00028	2	0.647	31	0.776	23	1.1	29.9	0	1
13RS00030	2	0.91	29.4	1.5	13.2	18	44.4	0	1
13RS00031	2	1.06	15.6	0.827	17.6	0.941	32.1	0	0
13RS00032	2	0.998	13.1	1.44	37.3	1.05	17	0	1
13RS00033	2	1.05	15.2	0.808	28.1	1.56	56.9	0	1
13RS00035	2	0.853	27.5	1.04	12.2	1.28	21.8	0	1
13RS00036	2	1.99	27.5	1.62	14.6	3.6	26.5	0	1
13RS00037	2	1.06	31.8	1	24.4	1.55	36.9	0	1
13RS00038	2	1.36	24.4	1.56	16.1	1.68	29.7	0	1
13RS00039	2	1.25	10.2	1.33	32.6	1.41	23.9	1	1
13RS00040	2	1.61	33.3	1.32	14.3	1.14	32.3	1	1
13RS00041	2	1.76	36.5	1.3	18.3	1.99	43.3	1	1
13RS00042	2	1.35	12.4	1.44	14.7	1.53	29.9	1	1
13RS00043	2	1.12	13	1.56	45.2	1.39	38.5	1	0
13RS00044	2	1.38	14.6	1.74	38	1.67	37	1	1
13RS00045	2	1.52	35.9	1.47	30.2	1.71	31.5	1	0
13RS00046	2	1.09	17.1	1.63	32.6	1.5	40	1	1
13RS00047	2	1.64	12.9	1.46	41.6	1.75	35.4	1	0
13RS00048	2	1.16	14.4	1.54	35.7	1.51	31.4	1	1
13RS00059	2	1.07	10.5	0.835	20.7	1.5	23.3	0	1
13RS00060	2	0.958	12.8	1.01	15.4	1.2	10.9	0	1
13RS00061	2	0.939	9.77	0.81	18.1	1.16	33	0	1
13RS00063	2	0.897	12.2	0.817	16.7	1.42	40.8	0	0
13RS00065	2	0.664	17.2	0.607	11.2	0.905	10.6	0	1
13RS00067	2	0.712	14.7	0.91	23.3	3.48	29.1	0	1
13RS00068	2	0.937	21.2	0.844	12.3	1.39	33.5	0	1
13RS00069	2	0.886	16.9	0.889	9.64	1	26.7	0	0
13RS00070	2	0.673	31.1	0.873	19	1.23	27.1	0	1
13RS00071	2	0.717	28.2	0.725	15.2	1.42	27.1	0	1
13RS00072	2	0.734	24.8	0.902	13.3	3	24.1	0	1
13RS00073	2	0.766	39.3	0.746	16.9	1.1	21.2	0	1
13RS00074	2	1.35	38.8	1.2	44.2	1.02	27.7	0	0
13RS00075	2	1.33	35.2	1.14	39.3	1.08	30.9	1	1
13RS00095	2	0.746	36.7	0.928	39.5	0.969	29.2	0	1
13RS00097	2	0.893	12.7	1.14	38.4	1.14	17.4	0	0
13RS00100	2	1.39	31.2	1.31	36.9	1.21	19.9	0	1
13RS00101	2	1.03	49.9	1.07	19.9	0.918	20.6	0	0
13RS00103	2	1.24	30.4	1.17	28.7	1.07	20.6	0	1
13RS00104	2	1.45	32.5	1.37	35.7	1.6	20.6	0	1
13RS00105	2	1.12	41.8	1.36	16.8	2.34	37.1	0	1
13RS00106	2	0.94	42.7	1.26	19.9	0.912	26.5	0	1
13RS00107	2	1.07	43.3	1.2	16.3	1.32	43.1	0	0
13RS00108	2	0.797	29.1	0.795	10.8	1.15	25.8	0	1
13RS00109	2	0.952	32.8	1.02	12.4	1.21	26.1	0	1
13RS00110	2	1.03	38.9	1.24	12.5	3.3	30.4	0	1
13RS00117	2	1.08	38.9	1.27	40.8	1.65	34.3	0	0
13RS00146	2	1.42	51.3	1.08	19.5	1.6	18.4	0	1
13RS00147	2	1.43	41.4	1.42	34.8	1.93	49.1	0	1
13RS00151	2	1.62	49.8	1.15	16.3	1.85	38.4	0	0
13RS00152	2	2.02	41.8	1.18	21.2	1.38	29.5	1	1
13RS00153	2	1.18	32.8	0.884	14.3	1.19	26.6	1	0
13RS00154	2	1.36	33.5	1.2	23.3	1.5	35.2	1	1
13RS00155	2	0.99	12.2	1.56	36.2	0.876	13.8	1	1
13RS00156	2	1.41	35.1	0.917	13.3	5.28	21.1	1	0
13RS00157	2	1.51	42.8	1.33	18.6	0.69	22.8	1	0
13RS00158	2	1.3	13.6	1.06	14.5	1.2	30.2	1	1
13RS00159	2	1.72	51.8	0.86	15.2	1.74	57.7	1	0
13RS00160	2	1.1	12.2	1.28	12.5	1.02	13.6	1	0
13RS00161	2	1.15	16.1	0.956	34.4	1.49	48.4	1	1
13RS00162	2	2.68	28.7	1.98	38.8	1.8	51	1	1
13RS00163	2	1.47	35.1	0.958	21.3	1.22	26.5	1	0
13RS00164	2	0.961	37.8	1.7	36.1	1.54	35.8	1	0
13RS00165	2	1.33	37.2	0.954	13.6	1.18	36.8	1	1
13RS00166	2	1.54	40.8	0.987	15.7	1.43	21.3	1	0
13RS00167	2	1.25	32.1	1.67	45.6	1.46	46.2	1	0
13RS00168	2	1.79	47.9	1.18	24.4	1.69	33.8	1	0
13RS00169	2	1.27	17.6	1	23.9	1.24	24.3	1	1
13RS00170	2	1.12	22	1.51	34.5	1.74	34.4	1	1
13RS00171	2	1.31	38.8	1.12	37.5	1.13	21.8	1	0
13RS00172	2	1.15	36.6	1.04	25	0.73	13	1	1
13RS00173	2	1.32	43.2	1.24	34.1	1.24	23	1	0
13RS00174	2	1.31	33.5	1.73	35.1	1.26	14.9	1	0
13RS00175	2	0.949	16.1	1.56	48.7	1.8	26.4	1	1
13RS00176	2	1.38	34.8	0.852	21	1.34	41.2	1	0
13RS00177	2	1.16	37.4	0.888	13.3	1.17	28.2	1	1
13RS00178	2	1.38	34.3	1.05	13.6	1.62	41.2	1	0
13RS00179	2	1.38	35	0.871	16.7	1.1	44.1	1	0
13RS00180	2	1.48	39.6	1.08	16.8	1.29	40.4	1	1
13RS00181	2	1.46	47.2	0.93	16.4	1.35	45.6	1	1
13RS00182	2	2.08	26.4	0.948	14	1.18	35.5	1	1
13RS00183	2	1.63	43.6	1.1	16.6	0.979	53.8	1	1
13RS00184	2	0.864	39.1	0.944	48.3	0.949	40.2	1	1
13RS00185	2	1.2	37.8	0.814	16.2	1.38	25.5	1	1
13RS00186	2	1.2	42.5	1.06	18	1.72	59.6	1	0
13RS00187	2	1.2	39.2	0.972	14.6	1.38	36.4	1	1
13RS00188	2	1.48	33.6	1.26	13	1.54	41.6	1	1
13RS00189	2	1.45	33.2	1.22	14.8	1.1	25.2	1	1
13RS00190	2	1.72	39	1.06	16	1.44	32	0	0
13RS00191	2	1.35	36.1	1.03	13	1.08	11.8	1	1
13RS00192	2	1.51	35.7	1.3	14.9	1.77	31.4	0	0
13RS00194	2	1.58	41.8	1.31	17	1.52	44.8	1	1
13RS00195	2	1.63	41.5	1.32	19.3	0.98	22.8	0	0
13RS00196	2	1.54	41.7	1.08	13.4	0.95	18.7	0	0
13RS00197	2	1.26	31	1.17	16.2	1.46	30.3	1	0
13RS00199	2	1.67	40.8	1.32	35.4	1.26	26.6	0	1
13RS00200	2	1.5	40.4	1.13	16.3	1.54	47.2	0	0
13RS00201	2	1.53	38.5	1.53	38.5	1.14	42.6	1	1
13RS00203	2	1.66	34.6	1.1	13.6	1.21	30.2	1	1
13RS00204	2	1.77	34.3	1.36	19.3	1.53	34.4	1	0
13RS00205	2	1.33	37.6	1.07	16.1	2.98	39.4	1	0
13RS00206	2	1.55	34.2	1.22	15	1.36	17.8	1	0
13RS00207	2	1.59	36.9	0.979	11.5	1.25	36	1	0
13RS00209	2	1.78	42.9	1.32	18.4	1.42	27	1	0
13RS00210	2	1.38	37.1	0.948	14	1.42	47.6	1	1
13RS00211	2	1.24	34.8	1.02	27.5	1.07	40.4	1	1
13RS00212	2	1.78	34.2	1.32	15.1	1.27	32.1	1	1
13RS00213	2	1.49	35	0.98	12.6	1.46	34.2	1	1
13RS00214	2	1.23	32.6	0.854	19.9	1.14	21.7	0	1
13RS00215	2	1.6	38.7	1.09	26.6	1.79	51.8	1	1
13RS00216	2	1.68	38.4	1.46	28.7	1.8	15.3	1	0
13RS00217	2	1.82	43.7	1.24	37.2	1.73	41.8	1	0
13RS00218	2	1.72	25.6	1.24	20.7	1.4	15.6	1	0
13RS00219	2	1.6	41.4	0.923	25.4	0.977	39.7	1	0
13RS00220	2	1.86	42.9	1.16	27.2	2.05	43.3	1	1
13RS00221	2	1.49	31.7	1.26	13.4	1.45	23.8	1	0
13RS00222	2	1.4	32.1	1.15	31.3	1.38	43.8	0	1
13RS00223	2	1.57	32.8	1.61	35.1	1.37	19.2	1	1
13RS00224	2	1.61	39	1.15	13	1.4	12.2	1	1
13RS00225	2	1.54	31.2	1.23	26.9	1.35	30.7	1	0
13RS00226	2	1.67	42.1	1.18	33.8	2.15	19	1	1
13RS00227	2	1.26	36.3	1.22	32.5	1.21	32.6	0	1
13RS00228	2	1.48	41.1	1.16	14.3	1.29	47.4	0	1
13RS00229	2	1.39	32.9	1.16	26.9	1.29	45.7	1	1
13RS00230	2	1.47	34.4	0.972	25.2	1.28	25.2	1	0
13RS00231	2	1.88	43.1	1.63	16.9	1.56	38.4	1	0
13RS00232	2	1.85	40.9	1.6	42.7	1.54	39.6	1	0
13RS00233	2	1.52	38	1.1	14.6	1.44	45.8	1	1
16RS00149	2	1.29	36.8	0.984	14.5	1.13	31.5	0	1
16RS00150	2	1.75	47.3	1.18	21.7	1.58	32.6	0	0
186MRI	2	1.455	17.31	1.32347	20.0969	1.982	27.375	1	1
187MRI	2	1.59792	36.5417	1.18177	20.5052	1.35	17.55	1	1
18944/12	2	1.06	39.165	1.03	51.254	0.989	49.009	0	0
18948/12	2	0.893	68.306	0.946	20.631	1.258	37.326	0	0
18949/12	2	1.084	70.073	1.23	19.021	1.461	36.79	0	0
18950/12	2	1.241	33.347	1.033	18.373	1.562	33.504	0	0
18951/12	2	1.037	44.047	0.891	20.713	0.917	62.607	1	0
18952/12	2	1.05	38.863	1.198	18.533	1.117	47.228	0	0
18953/12	2	1.05	40.045	0.841	16.824	1.228	34.94	0	0
18954/12	2	1.308	33.644	1.135	14.483	1.491	34.775	0	1
18955/12	2	1.12	44.918	1.076	16.323	1.103	39.131	1	0
189MRI	2	1.1215	26.36	0.9945	18.765	1.477	28.19	1	0
190MRI	2	1.5885	38.955	1.0148	19.148	1.83529	27.7549	1	1
191MRI	2	1.53	30.77	1.10408	11.8061	1.7205	16.175	1	1
192MRI	2	1.43088	38.7745	1.45156	8.43229	1.28367	28.1327	0	1
193MRI	2	0.891	27.57	0.97602	9.29592	1.14853	27.3382	0	1
194MRI	2	1.25156	32.6198	0.586735	11.449	1.13265	15.6684	1	0
195MRI	2	1.3075	35.27	0.793878	14.8163	1.48214	38.0969	1	1
196MRI	2	1.0301	22.4949	0.865104	9.73958	1.31173	24.2143	1	1
197MRI	2	1.20529	29.6971	1.032	21.14	1.12828	20.9697	1	0
2012MEL058717	2	1.2845	36.245	1.0255	25.565	1.121	26.72	1	1
2012MEL058719	2	1.3475	32.32	1.464	61.19	1.6905	39.78	1	1
2012MEL058720	2	1.6905	46.04	1.5085	57.44	2.414	70.745	1	1
2012MEL058721	2	1.5265	28.405	1.3365	38.25	1.7335	42.805	1	0
2012MEL058723	2	1.329	48.98	0.9825	24.745	1.1825	61.19	0	1
2012MEL058725	2	1.057	33.87	1.057	23.765	1.4765	27.76	1	1
2012MEL058728	2	1.0475	26.8	1.3015	43.635	1.4205	43.245	1	1
2012RRW026502	2	1.82	33.2	2.09	33.5	1.85	38.3	1	1
2012RRW026505	2	2.05	51	1.86	38.2	2.17	25.2	1	0
2012RRW026506	2	2.43	36.4	2.28	45.5	1.61	31.2	1	0
2012RRW026507	2	2.16	45.7	1.95	37.5	1.68	39.5	1	0
2012RRW026639	2	1.6	24.1	1.5	20.9	1.93	24.7	1	1
2012RRW026640	2	1.98	29.6	2.04	42.6	2.03	33.2	0	1
2012RRW026648	2	1.78	37	1.32	29.5	1.54	18.6	1	1
2012RRW026650	2	2.1	39.8	1.84	19.9	1.75	33.8	1	0
2012RRW026654	2	1.29	31.3	1.57	38.3	1.63	42.6	1	0
204MRI	2	1.72338	39.4527	1.42682	28.0969	1.84347	41.5578	1	0
205MRI	2	1.64236	24.0699	1.36571	38.9809	1.79568	39.2436	1	0
206MRI	2	1.82895	23.2895	1.60325	30.225	2.42515	41.5918	1	1
207MRI	2	1.8991	31.7932	2.22123	36.9383	2.43303	41.2387	1	0
208MRI	2	1.83225	28.1157	1.4417	31.5464	1.9393	41.5758	1	0
209MRI	2	1.55561	30.5862	1.87174	30.9118	2.28582	46.2174	1	1
210MRI	2	1.54487	14.396	2.02075	42.375	2.18581	23.3866	1	0
211MRI	2	2.12211	32.5126	1.34572	11.5573	1.68702	57.3643	0	1
213MRI	2	1.79573	34.2654	2.02034	48.5615	1.78808	38.724	0	1
219MRI	2	1.99026	45.6044	1.77255	38.7525	1.64621	39.5958	1	0
220MRI	2	1.58961	34.8896	1.48842	33.1067	1.97678	26.0128	1	1
222MRI	2	1.98684	47.0705	1.45005	33.5984	1.87426	28.1558	1	1
223MRI	2	1.5203	50.6683	1.577	43.825	1.60156	38.8105	1	0
224MRI	2	2.08011	20.7685	1.00224	17.6954	2.14033	40.8275	1	0
225MRI	2	2.02169	25.3168	1.56053	28.0266	2.08114	29.7758	1	1
226MRI	2	2.488	27.825	1.54648	13.4799	2.85922	23.3277	1	0
227MRi	2	2.30134	36.9792	1.56845	25.62	2.09869	53.0715	1	1
228MRI	2	2.22577	34.273	1.51102	10.7515	1.70217	50.4028	1	1
229MRI	2	1.80122	46	1.73079	44.3114	2.79471	47.7023	1	1
230MRI	2	1.94141	41.857	1.97205	33.3585	2.30897	48.3871	1	0
233MRI	2	1.75621	41.1122	1.68557	37.8856	2.42335	26.6784	1	1
234MRI	2	1.47294	22.7781	1.47673	21.2327	1.96801	35.7283	1	1
235MRI	2	1.93291	34.6474	1.98565	34.0131	1.88337	33.0504	1	1
236MRI	2	1.62838	21.1361	1.91884	41.6834	1.60387	40.5684	1	0
243MRI	2	1.48607	16.7935	1.93152	38.8695	2.31331	39.1642	1	1
249MRI	2	2.36643	38.744	2.10086	41.3545	2.68182	31.9444	1	1
250MRI	2	2.99164	14.9287	1.87401	33.3992	2.95455	66.7424	1	1
251MRI	2	2.34802	32.203	2.45754	40.1256	2.18744	34.8638	1	1
252MRI	2	2.16179	45.2973	1.52402	46.3213	1.37376	23.2955	1	1
253MRI	2	1.32426	17.9579	5.16765	98.5207	2.22421	52.5546	1	1
254MRI	2	2.00169	22.2072	0.88103	20.1884	1.98859	36.3839	1	1
255MRI	2	2.50496	36.9296	1.89193	13.834	2.62413	54.5929	1	0
256MRI	2	2.13612	41.2757	1.86826	14.9676	3.30781	52.1986	1	0
257MRI	2	2.40661	33.5728	2.35201	45.201	2.5475	34.15	1	1
261MRI	2	1.74573	46.3855	1.66431	11.9934	1.97893	33.0966	0	0
263MRI	2	1.91535	37.3643	1.85885	37.0527	2.0765	29.4	1	1
265MRI	2	1.6029	49.2029	1.45015	15.8309	1.60117	31.3539	0	0
300MRI	2	1.75503	43.4673	1.61366	42.4143	1.26791	30.7115	0	1
301MRI	2	2.0204	39.1294	2.59325	55.0151	1.56889	30.6581	1	0
307MRI	2	1.35693	42.2321	5.2375	19.865	1.26927	21.6185	0	1
311MRI	2	2.06201	29.6206	2.16263	40.6313	1.941	34.025	1	0
318MRI	2	1.98308	38.5101	1.0517	19.3204	1.53429	46.8333	0	1
319MRI	2	1.46475	39.6825	1.07293	19.2	1.14737	35.2626	1	0
321MRI	2	2.6341	19.8994	1.51118	10.4329	1.54792	29.2594	1	1
325MRI	2	1.49119	38.0714	1.3952	41.635	1.2405	29.575	0	1
328MRI	2	1.38489	42.3493	0.876855	11.7347	1.32038	20.1588	1	1
329MRI	2	1.43733	18.7949	0.893638	11.2674	1.6005	28.975	1	1
333MRI	2	1.58425	41.15	1.32725	27.9121	1.27163	34.7115	0	0
334MRI	2	1.27654	49.763	1.33884	33.2791	1.18443	46.0377	1	1
339MRI	2	1.61459	26.6161	1.85734	41.9727	1.435	33.1905	0	1
350MRI	2	1.33173	31.5144	1.31535	8.40594	1.49151	17.4587	0	1
352MRI	2	1.79004	27.4071	1.39436	12.9118	0.891744	26.6196	0	0
355MRI	2	1.5452	35.8051	1.54069	11.326	1.78337	29.6369	0	1
356MRI	2	1.33571	47.0776	1.6	11.3946	0.937871	38.6634	0	1
358MRI	2	0.971414	37.2116	1.40631	18.4223	1.75721	21.7837	0	1
376MRI	2	1.82132	30.44	2.29854	29.1359	3.97658	32.0076	0	1
377MRI	2	2.04986	28.9889	1.30888	44.8131	1.51312	28.1308	0	1
387MRI	2	1.31957	35.7971	1.32772	30.3713	1.71173	39.5875	0	1
390MRI	2	2.02898	27.7505	2.64539	68.2342	2.977	63.15	0	1
393MRI	2	1.60368	14.8162	1.03182	23.9773	1.39696	46.6822	0	1
397MRI	2	1.65577	36.4904	1.2288	12.1912	0.8531	17.8125	0	0
404MRI	2	1.44387	51.3725	2.13788	23.4848	0.915051	15.1582	0	0
409MRI	2	1.98151	34.1927	1.98416	13.7228	1.34804	29.7549	0	1
415MRI	2	1.95366	44.8146	1.77808	16.4618	1.55942	10.8851	0	0
418MRI	2	2.14575	30.9604	1.61768	9.46289	18.886	17.5449	0	1
422MRI	2	1.88154	14.2423	1.60173	17.3416	1.78131	13.4836	1	0
423MRI	2	1.22271	44.4725	2.75505	30.8838	1.23403	44.8843	0	1
424MRI	2	2.25835	35.8055	1.54733	28.568	2.17708	34.517	0	1
427MRI	2	1.546	29.375	1.76535	35.9901	1.43148	27.1991	1	1
429MRI	2	2.625	46.1224	2.2154	53.0556	2.37535	41.7359	1	1
430MRI	2	2.5801	42.4515	1.49975	32.8283	2.60539	42.8676	0	0
431MRI	2	8.05	29.125	1.24745	28.2236	7.55159	27.3218	0	1
433MRI	2	1.87745	35.5147	2.01855	31.6715	1.83958	34.7983	0	1
436MRI	2	2.00332	43.3418	2.0874	34.4727	2.00332	43.3418	0	0
438MRI	2	2.875	32.6786	1.85349	32.0305	2.875	32.679	0	0
439MRI	2	1.77721	52.7941	2.04495	42.803	1.83106	54.3939	0	1
440MRI	2	2.48267	39.2822	1.92194	52.0663	2.53283	40.0758	0	0
441MRI	2	2.3225	37.775	2.14926	32.995	2.2995	37.401	0	1
442MRI	2	2.8725	17.005	2.21495	45.1869	2.84406	16.8366	0	0
443MRI	2	1.77825	13.7625	2.18525	41.7	1.79621	13.9015	0	0
444MRI	2	1.98467	25.395	2.10024	15.8184	2.11436	27.0545	0	0
445MRI	2	2.29656	37.3424	2.77964	61.0178	2.44098	39.6907	0	0
446MRI	2	1.81628	44.6977	2.206	42.2075	1.88284	46.3356	0	0
447MRI	2	1.91595	45.1051	1.94146	68.4235	1.91962	45.1914	0	0
448MRI	2	2.46345	42.0322	2.11824	56.2741	2.52498	43.0819	0	0
449MRI	2	2.18844	13.7664	3.01251	57.4832	2.28918	14.4001	0	1
450MRI	2	1.50072	15.5278	3.03405	62.7099	1.44257	14.9262	0	0
451MRI	2	2.52358	13.5684	2.89941	21.4892	2.63029	14.1421	0	1
452MRI	2	1.80099	16.4307	2.15709	31.4431	1.74067	15.8804	0	1
453MRI	2	1.90981	14.8517	2.19951	76.4634	1.85651	14.4372	0	0
454MRI	2	1.68562	11.8901	2.1924	51.0539	1.70377	12.0181	0	1
455MRI	2	2.0319	38.4524	1.88807	50.2852	2.07741	39.3135	0	1
456MRI	2	2.0792	35.9504	1.94452	14.0571	2.22859	38.5335	0	0
457MRI	2	2.11733	43.5735	3.69002	13.5701	2.17668	44.7948	1	1
458MRI	2	0.931202	20.2834	1.03168	8.41618	0.927606	20.2051	1	1
459MRI	2	1.26005	18.5956	1.62351	15.099	1.23939	18.2907	1	1
460MRI	2	1.96213	40.0743	1.80446	35.198	1.9448	39.7203	0	0
461MRI	2	2.35817	39.2574	1.34777	12.9235	3.07921	36.2871	0	1
462MRI	2	3.1619	19.2458	4.45757	77.2903	2.97222	45.9596	0	0
465MRI	2	1.1138	45.3139	1.31319	19.2847	1.8523	78.0357	0	1
466MRI	2	1.62586	43.9401	2.13392	26.9323	2.47772	61.8317	0	1
467MRI	2	1.33752	39.6481	1.06512	19.748	3.48969	44.4845	0	0
468MRI	2	1.70078	49.6101	2.38292	34.4169	2.22233	54.3447	0	1
469MRI	2	2.37465	29.1783	1.24929	27.8066	2.36199	43.1633	0	1
471MRI	2	2.19492	19.5537	1.33739	37.4771	0.935212	24.3015	0	1
477MRI	2	1.34123	13.7322	2.22751	41.9617	2.20387	55.0099	0	1
478MRI	2	2.13699	20.7985	3.47123	76.8396	1.90662	66.8382	0	1
485MRI	2	2.7896	18.6906	1.7137	31.3221	3.04087	66.3221	0	1
486MRI	2	2.51733	26.2129	2.2441	84.6934	1.80657	88.2323	1	1
488MRI	2	2.23875	24.915	2.97532	51.8548	2.80051	68.5859	0	1
490MRI	2	1.43061	26.4252	2.70756	35.7934	2.0717	59.7877	0	1
491MRI	2	2.36049	29.5366	1.57584	31.5711	2.87376	52.7723	0	1
492MRI	2	1.84995	45.0384	3.90671	43.2459	2.29592	73.8265	0	1
495MRI	2	3.16248	28.5783	2.18726	36.6412	1.81976	42.1549	0	1
496MRI	2	1.50209	44.3203	2.25168	53.6058	1.92289	38.5806	0	0
498MRI	2	1.53346	30.5372	2.61036	95.2015	1.42334	41.7792	0	1
500MRI	2	0.928044	39.9908	1.36533	34.9292	1.85537	39.6495	0	0
502MRI	2	1.53665	32.2362	1.96188	43.3663	1.62316	54.1667	0	1
506MRI	2	2.04952	28.2212	3.22727	66.7929	2.11953	43.837	0	1
508MRI	2	1.4722	40.3505	1.965	19.765	1.61653	12.7689	0	1
509MRI	2	2.04775	17.755	1.66975	24.345	2.09257	34.3069	0	1
510047/12	2	1.3	41	1.2	41	0.61	23.8	1	0
510050/12	2	1.5	42	1	34	1.24	31.3	1	1
510053/12	2	1.3	41	1.1	39	1.34	22.07	1	0
510056/12	2	1.3	43	0.79	32	1.01	19.49	1	0
510059/12	2	1.4	41	1	35	0.56	23.01	1	0
510065/12	2	1.6	45	0.84	26	0.94	33	0	1
510068/12	2	1.4	42	1.1	41	0.96	36.4	1	1
510083/12	2	1.2	38	0.91	34	0.83	40.76	1	0
510107/12	2	1.5	46	0.95	35	0.56	25.62	1	1
510110/12	2	0.91	44	1.1	52	1.13	37.15	0	1
510116/12	2	1.1	42	1.1	39	1.22	38.3	0	1
510125/12	2	0.92	47	0.67	31	0.84	37.22	1	1
510131/12	2	1	42	0.83	36	0.45	21.39	1	0
510MRI	2	2.06429	43.7755	2.93889	67.386	2.47603	21.9536	0	1
511MRI	2	1.70198	9.25495	2.18255	33.4198	1.98384	34.3687	0	1
514MRI	2	1.53104	22.9475	1.33756	20.2463	2.16276	37.0153	0	1
515MRI	2	2.29375	29.625	1.3512	33.8462	1.89444	27.9798	0	1
516MRI	2	1.53354	38.0159	1.76779	28.2164	1.53561	24.4722	0	1
517MRI	2	2.87872	26.8696	1.64279	24.421	1.92649	17.646	0	1
519MRI	2	1.35371	36.9277	2.01697	44.6856	1.88352	19.2084	0	0
520MRI	2	1.95911	29.5788	1.68942	18.4483	2.07654	38.7922	0	1
521MRI	2	2.17539	33.7936	2.07354	27.9126	1.35052	39.9716	0	0
531MRI	2	1.90536	40.7908	3.36881	26.9059	1.7799	23.6521	1	1
532MRI	2	1.95245	11.0368	2.0302	25.4455	2.25773	15.134	1	1
533MRI	2	3.31331	18.531	1.33826	30.3346	1.546	11.9775	1	0
534MRI	2	1.2123	27.8522	1.42589	35.5871	1.59072	12.366	1	0
535MRI	2	1.35503	15.7895	1.0498	9.68218	1.69031	20.6301	1	0
536MRI	2	3.4505	29.7525	1.14014	6.12676	2.07474	27.6786	1	0
537MRI	2	2.02351	53.379	1.57726	31.9242	1.6452	28.8384	0	1
538MRI	2	1.62389	21.9163	1.88057	31.5891	9.61616	30.0758	1	0
539MRI	2	2.30766	23.8658	1.33478	11.5507	2.33918	18.3222	0	0
540MRI	2	1.71254	22.1503	1.48487	24.0874	2.6933	32.9639	1	0
5415	2	1.43	37.46	1.01	38.57	0.91	22.83	0	1
5416	2	1.36	42.23	1.22	36.11	0.71	24.69	1	1
5417	2	1.15	38.39	1.02	33.59	0.94	11.47	1	1
5418	2	1.3	40.45	1.13	30.64	1.23	26.53	1	0
5419	2	1.28	41.46	1.31	35.32	0.75	19.88	1	1
541MRI	2	2.1991	16.8588	1.74977	31.0297	4.24219	10.0104	1	0
5420	2	1.23	34.42	1.32	37	0.75	36.43	1	1
5425	2	1.16	26.26	1.1	24.23	0.66	19.36	1	1
542MRI	2	1.06139	34.332	1.18756	39.7671	1.13201	28.2448	1	1
5430	2	1.2	26.54	1.19	29.65	1.52	21.93	1	1
5435	2	1.38	41.35	1.17	38.06	0.89	31.56	1	0
5436	2	1.14	33.91	0.77	12.56	0.83	13.5	1	1
5439	2	1.17	32.28	0.96	28.38	0.89	30.42	1	0
543MRI	2	1.83566	15.782	1.42726	28.4012	0.88963	8.39066	1	0
5440	2	0.84	26.86	0.84	26.86	1.28	40.77	1	1
5446	2	1.3	29.36	0.92	29.86	0.59	17.85	1	1
544MRI	2	1.86174	32.0367	1.3885	21.7465	1.82056	24.9168	1	1
5458	2	1.16	35.53	0.88	38.97	1.01	57.05	1	1
5459	2	1.19	35	1.2	45.03	1.01	22.32	1	1
545MRI	2	1.78965	27.176	1.38288	19.278	1.35722	21.5309	1	0
5465	2	1.24	30.37	1.18	33.65	0.61	15.84	1	1
546MRI	2	0.885742	30.1758	2.74718	22.5188	1.62245	24.1548	1	1
547MRI	2	1.51307	32.5333	1.7247	8.93744	2.12068	28.3283	1	0
548MRI	2	0.953713	13.1634	2.09078	10.5704	1.89653	21.0296	1	0
560MRI	2	2.45314	27.9412	1.59545	11.9163	1.5797	40.9639	0	0
5696	2	1.28	36.21	1.25	29.8	1.46	20.46	1	0
5697	2	1.21	44.52	1.05	31.47	1.46	28.85	1	1
5699	2	1.57	40.81	1.01	24.17	2.2	40.52	1	1
5701	2	1.32	28.48	1.14	23.24	1.07	41.56	1	1
5702	2	1.42	36.13	1.01	16.97	1.32	27.9	1	1
5703	2	1.43	37.69	1.15	23.93	1.44	34.05	1	1
5704	2	1.5	37.71	1.03	21.87	1.49	29.95	1	0
5705	2	1.39	30.93	1.21	16.04	0.94	35.44	0	1
5706	2	1.5	35.56	0.97	17.78	1.72	39.73	1	1
5707	2	1.45	30.29	1.21	34.74	1.06	36.15	1	0
5713	2	1.34	32.17	0.99	21.78	1.64	29.17	1	0
5714	2	1.35	27.12	1.15	15.9	1.67	28.66	1	0
5715	2	1.22	23.72	1.27	30.19	1.48	18.86	1	1
5716	2	1.18	24.02	0.95	17.07	1.23	23.65	1	1
5717	2	1.41	33.2	1.59	40.89	1.87	34.98	1	0
571MRI	2	2.10081	44.3992	1.70253	53.7244	1.45177	25.0328	1	1
5720	2	1.59	36.51	1.27	38.46	1.39	59.44	1	0
5721	2	1.18	45.52	1.13	38.07	1.15	47.95	1	0
5722	2	1.36	44.33	1.23	34.53	1.28	50.1	1	1
5724	2	1.21	45.57	1.34	36.04	1.4	39.35	0	1
5725	2	1.15	44.4	1.24	38.05	1.42	43.58	1	0
5726	2	1.27	45.76	1.37	47.19	1.27	56.2	1	1
5727	2	1.5	48.06	1.37	45.5	1.22	53.54	1	1
5728	2	1.38	45.33	1.35	40.64	1.3	39.61	1	0
5729	2	1.28	47.35	1.28	39.26	1.16	51.07	1	0
5730	2	1.38	32.72	1.18	33.15	1.29	29.41	1	0
5731	2	1.4	38.1	1.4	34.64	1.28	31.09	1	0
5735	2	1.28	28.79	1.36	33.35	1.3	20.28	0	0
5736	2	1.27	34.5	0.89	11.97	1.2	39.07	1	0
5737	2	1.34	38.34	1.41	39.14	1.48	16.03	1	0
5738	2	1.63	32.88	1.11	26.73	1.11	24.02	1	0
5739	2	1.42	28.44	1.5	33.98	1.48	13.78	1	0
5740	2	1.32	29.6	1.07	28.14	1.09	22.18	1	0
5742	2	1.27	35.16	1.06	32.55	1.29	18.07	1	0
5743	2	1.4	27.13	1.12	28.57	1.24	13.78	1	0
5744	2	1.34	31.2	1.43	37.01	1.24	19.16	1	0
5745	2	1.75	34.88	1.67	37.12	1.5	19.12	0	0
5746	2	1.5	47.5	1.36	45.02	1.38	49.41	1	0
584MRI	2	1.79919	34.7629	1.46348	13.1471	1.95206	40.2479	0	0
586MRI	2	3.19192	38.7121	3.63456	12.5348	1.85332	36.8957	0	1
587MRI	2	1.43903	58.9031	1.25421	11.297	1.68087	42.3724	0	1
588MRI	2	2.3649	54.798	1.32576	10.9612	2.06371	39.5968	0	1
593MRI	2	1.77722	26.9481	2.00888	53.5044	1.79227	43.9504	0	1
595389	2	1	27	0.7	19	1	25	1	1
595396	2	0.9	28	0.8	31	1	30	0	0
595397	2	1.4	34	1.6	24	1.3	18	1	1
595398	2	1.2	23	0.8	12	1.2	24	1	1
595399	2	0.7	30	1	42	0.9	21	1	0
595400	2	1.3	23	1.2	16	1.6	14	1	1
595544	2	1	36	0.9	31	0.9	45	0	1
595552	2	1.3	42	0.7	18	0.7	58	0	1
595797	2	1	28	0.9	34	0.8	14	1	1
595798	2	1.2	30	1.1	14	1	48	1	1
595801	2	1.7	12	1.9	11	1.3	27	1	1
595802	2	0.8	31	0.7	15	0.8	29	1	0
595803	2	0.9	26	0.8	25	1.5	26	1	1
595804	2	1	31	1.2	36	1	52	1	1
599MRI	2	1.53487	13.4013	1.73392	34.9638	1.55288	32.4561	0	1
600MRI	2	1.36166	25.0741	1.77652	24.7053	1.93675	26.4	0	1
601169	2	1.2	28	1	19	1.2	24	0	1
601170	2	1.2	25	1.1	31	1.3	18	1	1
601171	2	0.9	23	1.1	17	1	23	0	1
[truncated: 199 more rows]
